# Supplementary material for: 6β-Acetamido-5α-hydroxy­cholestan-3β-yl acetate
Source: Acta Crystallogr Sect E Struct Rep Online. 2008 Nov 8;64(Pt 12):o2303. doi: 10.1107/S160053680803568X (PMC2959794; doi:10.1107/S160053680803568X)
Supplement: Supplementary file 1 [file e-64-o2303-sup1.cif]

##############################################################################
###                                                                        ###
###        Electronic paper (Acta Crystallographica Section E)             ###
###                                                                        ###
##############################################################################
#                                                                            #
# This CIF contains the data in a paper accepted for publication in Acta     #
# Crystallographica Section E. It conforms to the requirements of Notes      #
# for Authors for Section E, and has been peer reviewed under the auspices   #
# of the IUCr Commission on Journals.                                        #
#                                                                            #
# Full details of the Crystallographic Information File format               #
# are given in the paper "The Crystallographic Information File (CIF):       #
# a New Standard Archive File for Crystallography" by S. R. Hall, F. H.      #
# Allen and I. D. Brown [Acta Cryst. (1991), A47, 655-685].                  #
#                                                                            #
# The current version of the core CIF dictionary is obtainable from          #
# ftp://ftp.iucr.org/pub/cif_core.dic. The current version number is 2.4.    #
#                                                                            #
# Software is freely available for graphical display of the structure(s) in  #
# this CIF.  For information consult the CIF home page http://www.iucr.org/  #
# cif/home.html                                                              #
#                                                                            #
# This file may be used for bona fide research purposes within the           #
# scientific community so long as proper attribution is given to the journal # 
# article from which it was obtained.                                        #
#                                                                            #
##############################################################################
                                             
data_global
_audit_creation_method     'form.cif (version 2.0)'
_journal_data_validation_number     ?
_journal_date_recd_electronic     2008-10-20
_journal_date_accepted     2008-10-30
_journal_name_full     'Acta Crystallographica, Section E'
_journal_year     2008
_journal_volume     64
_journal_issue     12
_journal_page_first     o2303
_journal_page_last     o2303
_journal_paper_category     QO
_journal_coeditor_code     CI2694
_publ_contact_author_name     'J.A. Paix\~ao'
_publ_contact_author_address
;
     Faculdade Ci\^encias e Tecnologia
     Departamento de F\'isica
     Universidade de Coimbra
     P-3004-516 Coimbra
     Portugal
;
_publ_contact_author_email     jap@pollux.fis.uc.pt
_publ_contact_author_fax     351-239-829158
_publ_contact_author_phone     351-239-410644
_publ_section_title
;
6\b-Acetamido-5\a-hydroxycholestan-3\b-yl acetate
;
loop_
    _publ_author_name
    _publ_author_footnote
    _publ_author_address
    'Pinto, R.M.A.' .
;
     Laborat\'orio de Qu\'imica Farmac\^eutica
     Faculdade de Farm\'acia
     Universidade de Coimbra
     P-3000-295 Coimbra
     Portugal
;
    'Ramos Silva, M.' .
;
     CEMDRX
     Departamento de F\'isica
     Faculdade de Ci\^encias e Tecnologia
     Universidade de Coimbra
     P-3004-516 Coimbra
     Portugal
;
    'Matos Beja, A.' .
;
     CEMDRX
     Departamento de F\'isica
     Faculdade de Ci\^encias e Tecnologia
     Universidade de Coimbra
     P-3004-516 Coimbra
     Portugal
;
    'Salvador, J.A.R.' .
;
     Laborat\'orio de Qu\'imica Farmac\^eutica
     Faculdade de Farm\'acia
     Universidade de Coimbra
     P-3000-295 Coimbra
     Portugal
;
    'Paix\~ao, J.A.' .
;
     CEMDRX
     Departamento de F\'isica
     Faculdade de Ci\^encias e Tecnologia
     Universidade de Coimbra
     P-3004-516 Coimbra
     Portugal
;
data_I
_audit_creation_method     SHELXL-97
_chemical_name_systematic
;
6\b-Acetamido-5\a-hydroxycholestan-3\b-yl acetate
;
_chemical_name_common     ?
_chemical_formula_moiety     'C31 H53 N O4'
_chemical_formula_sum     'C31 H53 N O4'
_chemical_formula_iupac     'C31 H53 N O4'
_chemical_formula_weight     503.74
_chemical_melting_point     ?
_symmetry_cell_setting     Monoclinic
_symmetry_space_group_name_H-M     'C 2'
_symmetry_space_group_name_Hall     'C 2y'
loop_
    _symmetry_equiv_pos_as_xyz
    'x, y, z'
    '-x, y, -z'
    'x+1/2, y+1/2, z'
    '-x+1/2, y+1/2, -z'
_cell_length_a     31.4800(12)
_cell_length_b     10.0043(4)
_cell_length_c     9.7681(4)
_cell_angle_alpha     90.00
_cell_angle_beta     94.276(3)
_cell_angle_gamma     90.00
_cell_volume     3067.8(2)
_cell_formula_units_Z     4
_cell_measurement_reflns_used     5555
_cell_measurement_theta_min     2.3771
_cell_measurement_theta_max     22.9274
_cell_measurement_temperature     293(2)
_exptl_crystal_description     'truncated parallelipiped'
_exptl_crystal_colour     'clear colourless'
_exptl_crystal_size_max     0.40
_exptl_crystal_size_mid     0.20
_exptl_crystal_size_min     0.14
_exptl_crystal_density_diffrn     1.091
_exptl_crystal_density_meas     ?
_exptl_crystal_density_method     'not measured'
_exptl_crystal_F_000     1112
_exptl_absorpt_coefficient_mu     0.070
_exptl_absorpt_correction_type     multi-scan
_exptl_absorpt_process_details     '(SADABS; Sheldrick, 2000)'
_exptl_absorpt_correction_T_min     0.840
_exptl_absorpt_correction_T_max     0.990
_exptl_special_details
;
;
_diffrn_ambient_temperature     293(2)
_diffrn_radiation_type     MoK\a
_diffrn_radiation_wavelength     0.71073
_diffrn_radiation_source     'fine-focus sealed tube'
_diffrn_radiation_monochromator     graphite
_diffrn_measurement_device_type     'Bruker APEXII CCD area-detector'
_diffrn_measurement_method     '\f and \w'
_diffrn_detector_area_resol_mean     ?
_diffrn_reflns_number     43053
_diffrn_reflns_av_R_equivalents     0.0450
_diffrn_reflns_av_sigmaI/netI     0.0286
_diffrn_reflns_theta_min     1.30
_diffrn_reflns_theta_max     30.11
_diffrn_reflns_theta_full     30.11
_diffrn_measured_fraction_theta_max     0.985
_diffrn_measured_fraction_theta_full     0.985
_diffrn_reflns_limit_h_min     -43
_diffrn_reflns_limit_h_max     44
_diffrn_reflns_limit_k_min     -13
_diffrn_reflns_limit_k_max     13
_diffrn_reflns_limit_l_min     -13
_diffrn_reflns_limit_l_max     13
_diffrn_standards_number     0
_diffrn_standards_interval_count     .
_diffrn_standards_interval_time     .
_diffrn_standards_decay_%     ?
_refine_special_details
;
Refinement of <i>F</i>^2^ against ALL reflections. The weighted <i>R</i>-factor
<i>wR</i> and goodness of fit <i>S</i> are based on <i>F</i>^2^, conventional
<i>R</i>-factors <i>R</i> are based on <i>F</i>, with <i>F</i> set to zero for
\s(<i>F</i>^2^) is used only for calculating <i>R</i>-factors(gt) <i>etc</i>.
and is not relevant to the choice of reflections for refinement.
<i>R</i>-factors based on <i>F</i>^2^ are statistically about twice as large
as those based on <i>F</i>, and <i>R</i>- factors based on ALL data will be
even larger.
;
_reflns_number_total     4691
_reflns_number_gt     2907
_reflns_threshold_expression     I>2\s(I)
_refine_ls_structure_factor_coef     Fsqd
_refine_ls_matrix_type     full
_refine_ls_R_factor_all     0.0957
_refine_ls_R_factor_gt     0.0496
_refine_ls_wR_factor_gt     0.1288
_refine_ls_wR_factor_ref     0.1618
_refine_ls_goodness_of_fit_ref     1.030
_refine_ls_restrained_S_all     1.030
_refine_ls_number_reflns     4691
_refine_ls_number_parameters     333
_refine_ls_number_restraints     1
_refine_ls_hydrogen_treatment     constr
_refine_ls_weighting_scheme     calc
_refine_ls_weighting_details
         'calc w=1/[\s^2^(Fo^2^)+(0.0835P)^2^+0.6891P] where P=(Fo^2^+2Fc^2^)/3'
_atom_sites_solution_hydrogens     geom
_atom_sites_solution_primary     direct
_atom_sites_solution_secondary     difmap
_refine_ls_shift/su_max     0.001
_refine_ls_shift/su_mean     0.000
_refine_diff_density_max     0.340
_refine_diff_density_min     -0.239
_refine_ls_extinction_method     none
_refine_ls_extinction_coef     ?
loop_
    _atom_type_symbol
    _atom_type_description
    _atom_type_scat_dispersion_real
    _atom_type_scat_dispersion_imag
    _atom_type_scat_source
    'C' 'C' 0.0033 0.0016
                         'International Tables Vol C Tables 4.2.6.8 and 6.1.1.4'
    'H' 'H' 0.0000 0.0000
                         'International Tables Vol C Tables 4.2.6.8 and 6.1.1.4'
    'N' 'N' 0.0061 0.0033
                         'International Tables Vol C Tables 4.2.6.8 and 6.1.1.4'
    'O' 'O' 0.0106 0.0060
                         'International Tables Vol C Tables 4.2.6.8 and 6.1.1.4'
_computing_data_collection     'SMART (Bruker, 2003)'
_computing_cell_refinement     'SAINT (Bruker, 2003)'
_computing_data_reduction     'SAINT (Bruker, 2003)'
_computing_structure_solution     'SHELXS97 (Sheldrick, 2008)'
_computing_structure_refinement     'SHELXL97 (Sheldrick, 2008)'
_computing_molecular_graphics     'PLATON (Spek, 2003)'
_computing_publication_material     'SHELXL97 (Sheldrick, 2008)'
loop_
    _atom_site_type_symbol
    _atom_site_label
    _atom_site_fract_x
    _atom_site_fract_y
    _atom_site_fract_z
    _atom_site_U_iso_or_equiv
    _atom_site_adp_type
    _atom_site_calc_flag
    _atom_site_refinement_flags
    _atom_site_occupancy
    _atom_site_disorder_assembly
    _atom_site_disorder_group
    C C1 0.87141(10) -0.0088(3) 0.1952(3) 0.0615(8) Uani d . 1 . .
    H H1A 0.8421 -0.0361 0.1741 0.074 Uiso calc R 1 . .
    H H1B 0.8806 0.0391 0.1163 0.074 Uiso calc R 1 . .
    C C2 0.89921(11) -0.1341(3) 0.2196(4) 0.0727(9) Uani d . 1 . .
    H H2A 0.8880 -0.1876 0.2916 0.087 Uiso calc R 1 . .
    H H2B 0.8978 -0.1874 0.1365 0.087 Uiso calc R 1 . .
    C C3 0.94513(11) -0.0993(4) 0.2603(4) 0.0678(9) Uani d . 1 . .
    H H3 0.9583 -0.0598 0.1820 0.081 Uiso calc R 1 . .
    C C4 0.94903(10) -0.0042(3) 0.3809(3) 0.0592(7) Uani d . 1 . .
    H H4A 0.9786 0.0217 0.3991 0.071 Uiso calc R 1 . .
    H H4B 0.9400 -0.0490 0.4618 0.071 Uiso calc R 1 . .
    C C5 0.92162(8) 0.1215(3) 0.3521(3) 0.0484(6) Uani d . 1 . .
    C C6 0.92943(8) 0.2272(3) 0.4659(3) 0.0500(6) Uani d . 1 . .
    H H6 0.9595 0.2526 0.4664 0.060 Uiso calc R 1 . .
    C C7 0.90374(8) 0.3533(3) 0.4310(3) 0.0508(6) Uani d . 1 . .
    H H7A 0.9156 0.3976 0.3541 0.061 Uiso calc R 1 . .
    H H7B 0.9066 0.4136 0.5089 0.061 Uiso calc R 1 . .
    C C8 0.85643(8) 0.3267(3) 0.3944(3) 0.0424(5) Uani d . 1 . .
    H H8 0.8434 0.2971 0.4773 0.051 Uiso calc R 1 . .
    C C9 0.84930(8) 0.2180(3) 0.2834(3) 0.0443(5) Uani d . 1 . .
    H H9 0.8610 0.2530 0.2005 0.053 Uiso calc R 1 . .
    C C10 0.87356(8) 0.0865(3) 0.3205(3) 0.0466(6) Uani d . 1 . .
    C C11 0.80110(9) 0.1986(3) 0.2483(3) 0.0550(7) Uani d . 1 . .
    H H11A 0.7968 0.1321 0.1763 0.066 Uiso calc R 1 . .
    H H11B 0.7882 0.1653 0.3287 0.066 Uiso calc R 1 . .
    C C12 0.77895(9) 0.3288(3) 0.2008(3) 0.0525(7) Uani d . 1 . .
    H H12A 0.7898 0.3571 0.1152 0.063 Uiso calc R 1 . .
    H H12B 0.7487 0.3123 0.1836 0.063 Uiso calc R 1 . .
    C C13 0.78570(8) 0.4407(3) 0.3063(3) 0.0421(6) Uani d . 1 . .
    C C14 0.83406(8) 0.4540(3) 0.3415(3) 0.0424(5) Uani d . 1 . .
    H H14 0.8462 0.4743 0.2543 0.051 Uiso calc R 1 . .
    C C15 0.83868(9) 0.5810(3) 0.4253(3) 0.0549(7) Uani d . 1 . .
    H H15A 0.8667 0.6201 0.4198 0.066 Uiso calc R 1 . .
    H H15B 0.8340 0.5642 0.5209 0.066 Uiso calc R 1 . .
    C C16 0.80370(9) 0.6726(3) 0.3580(3) 0.0601(7) Uani d . 1 . .
    H H16A 0.8164 0.7448 0.3089 0.072 Uiso calc R 1 . .
    H H16B 0.7869 0.7109 0.4274 0.072 Uiso calc R 1 . .
    C C17 0.77525(8) 0.5856(3) 0.2575(3) 0.0451(6) Uani d . 1 . .
    H H17 0.7864 0.5953 0.1670 0.054 Uiso calc R 1 . .
    C C18 0.76160(9) 0.4092(3) 0.4336(3) 0.0542(7) Uani d . 1 . .
    H H18A 0.7319 0.3972 0.4067 0.081 Uiso calc R 1 . .
    H H18B 0.7650 0.4820 0.4976 0.081 Uiso calc R 1 . .
    H H18C 0.7728 0.3289 0.4761 0.081 Uiso calc R 1 . .
    C C19 0.85347(10) 0.0158(3) 0.4394(3) 0.0579(7) Uani d . 1 . .
    H H19A 0.8272 -0.0254 0.4058 0.087 Uiso calc R 1 . .
    H H19B 0.8480 0.0799 0.5090 0.087 Uiso calc R 1 . .
    H H19C 0.8727 -0.0514 0.4775 0.087 Uiso calc R 1 . .
    C C20 0.72882(8) 0.6341(3) 0.2425(3) 0.0500(6) Uani d . 1 . .
    H H20 0.7178 0.6302 0.3337 0.060 Uiso calc R 1 . .
    C C21 0.70059(12) 0.5469(4) 0.1483(5) 0.0822(12) Uani d . 1 . .
    H H21A 0.7130 0.5372 0.0621 0.123 Uiso calc R 1 . .
    H H21B 0.6730 0.5874 0.1335 0.123 Uiso calc R 1 . .
    H H21C 0.6978 0.4605 0.1895 0.123 Uiso calc R 1 . .
    C C22 0.72669(9) 0.7808(3) 0.1956(3) 0.0543(7) Uani d . 1 . .
    H H22A 0.7450 0.8335 0.2591 0.065 Uiso calc R 1 . .
    H H22B 0.7380 0.7869 0.1061 0.065 Uiso calc R 1 . .
    C C23 0.68225(10) 0.8419(3) 0.1864(4) 0.0604(8) Uani d . 1 . .
    H H23A 0.6656 0.8026 0.1090 0.072 Uiso calc R 1 . .
    H H23B 0.6685 0.8193 0.2689 0.072 Uiso calc R 1 . .
    C C24 0.68225(10) 0.9932(3) 0.1698(3) 0.0602(8) Uani d . 1 . .
    H H24A 0.6956 1.0152 0.0862 0.072 Uiso calc R 1 . .
    H H24B 0.6996 1.0318 0.2460 0.072 Uiso calc R 1 . .
    C C25 0.63810(11) 1.0583(4) 0.1637(4) 0.0655(8) Uani d . 1 . .
    H H25 0.6235 1.0251 0.2420 0.079 Uiso calc R 1 . .
    C C26 0.61094(14) 1.0219(5) 0.0335(4) 0.0889(12) Uani d . 1 . .
    H H26A 0.6241 1.0561 -0.0449 0.133 Uiso calc R 1 . .
    H H26B 0.5831 1.0603 0.0369 0.133 Uiso calc R 1 . .
    H H26C 0.6085 0.9265 0.0265 0.133 Uiso calc R 1 . .
    C C27 0.64222(15) 1.2093(4) 0.1785(5) 0.0938(13) Uani d . 1 . .
    H H27A 0.6586 1.2437 0.1073 0.141 Uiso calc R 1 . .
    H H27B 0.6563 1.2304 0.2664 0.141 Uiso calc R 1 . .
    H H27C 0.6144 1.2491 0.1710 0.141 Uiso calc R 1 . .
    O O3A 0.96596(8) -0.2259(3) 0.2984(3) 0.0831(7) Uani d . 1 . .
    C C3A 1.00685(17) -0.2395(6) 0.2845(7) 0.118(2) Uani d . 1 . .
    C C3B 1.0213(2) -0.3779(7) 0.3176(9) 0.162(3) Uani d . 1 . .
    H H3BA 1.0490 -0.3754 0.3656 0.242 Uiso calc R 1 . .
    H H3BB 1.0226 -0.4279 0.2341 0.242 Uiso calc R 1 . .
    H H3BC 1.0015 -0.4199 0.3743 0.242 Uiso calc R 1 . .
    O O3B 1.02871(13) -0.1488(5) 0.2544(7) 0.169(2) Uani d . 1 . .
    O O5 0.93451(6) 0.1818(2) 0.2284(2) 0.0583(5) Uani d . 1 . .
    H H5A 0.9594 0.2062 0.2402 0.087 Uiso calc R 1 . .
    N N6 0.92306(7) 0.1766(3) 0.6033(2) 0.0574(6) Uani d . 1 . .
    H H6A 0.9009 0.1287 0.6138 0.069 Uiso calc R 1 . .
    O O6 0.98188(8) 0.2694(4) 0.7050(3) 0.0856(8) Uani d . 1 . .
    C C6A 0.94987(10) 0.2006(4) 0.7137(3) 0.0608(8) Uani d . 1 . .
    C C6B 0.93864(13) 0.1416(6) 0.8461(4) 0.0881(12) Uani d . 1 . .
    H H6BA 0.9595 0.0756 0.8757 0.132 Uiso calc R 1 . .
    H H6BB 0.9111 0.1004 0.8339 0.132 Uiso calc R 1 . .
    H H6BC 0.9381 0.2106 0.9142 0.132 Uiso calc R 1 . .
loop_
    _atom_site_aniso_label
    _atom_site_aniso_U_11
    _atom_site_aniso_U_22
    _atom_site_aniso_U_33
    _atom_site_aniso_U_12
    _atom_site_aniso_U_13
    _atom_site_aniso_U_23
    C1 0.0589(17) 0.0517(17) 0.0728(19) 0.0080(14) -0.0019(14) -0.0103(15)
    C2 0.070(2) 0.0522(18) 0.095(2) 0.0131(16) 0.0014(17) -0.0149(17)
    C3 0.0612(18) 0.0521(17) 0.091(2) 0.0156(15) 0.0111(16) 0.0011(16)
    C4 0.0463(15) 0.0544(17) 0.077(2) 0.0114(13) 0.0071(13) 0.0047(15)
    C5 0.0400(13) 0.0490(14) 0.0561(15) 0.0049(11) 0.0040(11) 0.0057(12)
    C6 0.0358(12) 0.0532(16) 0.0604(16) -0.0013(11) 0.0005(11) 0.0039(12)
    C7 0.0416(13) 0.0474(15) 0.0627(16) -0.0027(11) -0.0015(11) -0.0031(13)
    C8 0.0371(12) 0.0432(13) 0.0467(13) -0.0005(10) 0.0022(10) -0.0014(10)
    C9 0.0394(12) 0.0420(13) 0.0510(14) 0.0014(10) 0.0005(10) -0.0037(10)
    C10 0.0399(13) 0.0411(13) 0.0582(15) 0.0009(11) 0.0008(11) -0.0016(11)
    C11 0.0461(14) 0.0497(16) 0.0670(17) -0.0003(12) -0.0101(12) -0.0092(13)
    C12 0.0451(14) 0.0510(15) 0.0594(16) 0.0052(12) -0.0083(12) -0.0098(13)
    C13 0.0389(12) 0.0424(13) 0.0450(13) -0.0002(10) 0.0042(10) -0.0006(10)
    C14 0.0412(13) 0.0404(12) 0.0453(13) -0.0013(10) 0.0022(10) -0.0006(10)
    C15 0.0482(15) 0.0448(14) 0.0704(18) 0.0002(12) -0.0042(13) -0.0082(13)
    C16 0.0506(15) 0.0471(15) 0.082(2) 0.0019(13) 0.0019(14) -0.0093(15)
    C17 0.0444(13) 0.0452(13) 0.0462(13) 0.0028(11) 0.0056(10) 0.0035(11)
    C18 0.0461(14) 0.0585(16) 0.0587(16) 0.0008(13) 0.0087(12) 0.0103(13)
    C19 0.0488(15) 0.0455(15) 0.079(2) -0.0035(12) 0.0051(14) 0.0035(14)
    C20 0.0467(14) 0.0486(14) 0.0546(15) 0.0056(12) 0.0024(11) 0.0031(12)
    C21 0.063(2) 0.062(2) 0.116(3) 0.0088(17) -0.030(2) -0.008(2)
    C22 0.0556(15) 0.0533(16) 0.0545(15) 0.0110(13) 0.0067(12) 0.0078(13)
    C23 0.0563(17) 0.0579(18) 0.0671(18) 0.0147(14) 0.0054(13) 0.0103(14)
    C24 0.0612(18) 0.0575(18) 0.0628(18) 0.0135(14) 0.0099(14) 0.0073(14)
    C25 0.0664(19) 0.0594(19) 0.0717(19) 0.0188(16) 0.0113(16) 0.0060(16)
    C26 0.084(3) 0.083(3) 0.097(3) 0.030(2) -0.008(2) 0.001(2)
    C27 0.100(3) 0.064(2) 0.117(3) 0.027(2) 0.003(2) 0.000(2)
    O3A 0.0696(15) 0.0601(14) 0.122(2) 0.0235(12) 0.0206(13) 0.0056(14)
    C3A 0.088(3) 0.082(3) 0.191(6) 0.038(3) 0.054(3) 0.027(4)
    C3B 0.134(5) 0.105(4) 0.253(9) 0.077(4) 0.064(5) 0.042(5)
    O3B 0.091(3) 0.117(4) 0.308(7) 0.035(2) 0.077(3) 0.051(4)
    O5 0.0489(10) 0.0654(13) 0.0616(11) 0.0037(10) 0.0108(8) 0.0083(11)
    N6 0.0421(12) 0.0699(16) 0.0593(13) -0.0037(12) -0.0022(10) 0.0048(13)
    O6 0.0545(13) 0.125(2) 0.0768(15) -0.0114(15) -0.0017(11) -0.0260(16)
    C6A 0.0482(15) 0.072(2) 0.0617(17) 0.0159(15) -0.0013(13) -0.0125(15)
    C6B 0.084(2) 0.115(3) 0.064(2) 0.013(3) 0.0005(17) -0.002(2)
_geom_special_details
;
All e.s.d.'s (except the e.s.d. in the dihedral angle between two l.s. planes)
are estimated using the full covariance matrix. The cell e.s.d.'s are taken
into account individually in the estimation of e.s.d.'s in distances, angles
and torsion angles; correlations between e.s.d.'s in cell parameters are only
used when they are defined by crystal symmetry. An approximate (isotropic)
treatment of cell e.s.d.'s is used for estimating e.s.d.'s involving l.s.
planes.
;
loop_
    _geom_bond_atom_site_label_1
    _geom_bond_atom_site_label_2
    _geom_bond_site_symmetry_2
    _geom_bond_distance
    _geom_bond_publ_flag
    C1 C2 . 1.537(4) ?
    C1 C10 . 1.549(4) ?
    C1 H1A . 0.97 ?
    C1 H1B . 0.97 ?
    C2 C3 . 1.511(5) ?
    C2 H2A . 0.97 ?
    C2 H2B . 0.97 ?
    C3 O3A . 1.461(4) ?
    C3 C4 . 1.512(5) ?
    C3 H3 . 0.98 ?
    C4 C5 . 1.539(4) ?
    C4 H4A . 0.97 ?
    C4 H4B . 0.97 ?
    C5 O5 . 1.436(3) ?
    C5 C6 . 1.541(4) ?
    C5 C10 . 1.561(4) ?
    C6 N6 . 1.461(4) ?
    C6 C7 . 1.523(4) ?
    C6 H6 . 0.98 ?
    C7 C8 . 1.528(4) ?
    C7 H7A . 0.97 ?
    C7 H7B . 0.97 ?
    C8 C14 . 1.527(4) ?
    C8 C9 . 1.540(3) ?
    C8 H8 . 0.98 ?
    C9 C11 . 1.543(4) ?
    C9 C10 . 1.551(4) ?
    C9 H9 . 0.98 ?
    C10 C19 . 1.535(4) ?
    C11 C12 . 1.532(4) ?
    C11 H11A . 0.97 ?
    C11 H11B . 0.97 ?
    C12 C13 . 1.526(4) ?
    C12 H12A . 0.97 ?
    C12 H12B . 0.97 ?
    C13 C18 . 1.537(4) ?
    C13 C14 . 1.541(3) ?
    C13 C17 . 1.554(4) ?
    C14 C15 . 1.513(4) ?
    C14 H14 . 0.98 ?
    C15 C16 . 1.542(4) ?
    C15 H15A . 0.97 ?
    C15 H15B . 0.97 ?
    C16 C17 . 1.547(4) ?
    C16 H16A . 0.97 ?
    C16 H16B . 0.97 ?
    C17 C20 . 1.536(4) ?
    C17 H17 . 0.98 ?
    C18 H18A . 0.96 ?
    C18 H18B . 0.96 ?
    C18 H18C . 0.96 ?
    C19 H19A . 0.96 ?
    C19 H19B . 0.96 ?
    C19 H19C . 0.96 ?
    C20 C21 . 1.509(5) ?
    C20 C22 . 1.537(4) ?
    C20 H20 . 0.98 ?
    C21 H21A . 0.96 ?
    C21 H21B . 0.96 ?
    C21 H21C . 0.96 ?
    C22 C23 . 1.523(4) ?
    C22 H22A . 0.97 ?
    C22 H22B . 0.97 ?
    C23 C24 . 1.523(5) ?
    C23 H23A . 0.97 ?
    C23 H23B . 0.97 ?
    C24 C25 . 1.532(4) ?
    C24 H24A . 0.97 ?
    C24 H24B . 0.97 ?
    C25 C27 . 1.522(6) ?
    C25 C26 . 1.522(6) ?
    C25 H25 . 0.98 ?
    C26 H26A . 0.96 ?
    C26 H26B . 0.96 ?
    C26 H26C . 0.96 ?
    C27 H27A . 0.96 ?
    C27 H27B . 0.96 ?
    C27 H27C . 0.96 ?
    O3A C3A . 1.312(5) ?
    C3A O3B . 1.190(7) ?
    C3A C3B . 1.485(7) ?
    C3B H3BA . 0.96 ?
    C3B H3BB . 0.96 ?
    C3B H3BC . 0.96 ?
    O5 H5A . 0.82 ?
    N6 C6A . 1.341(4) ?
    N6 H6A . 0.86 ?
    O6 C6A . 1.228(4) ?
    C6A C6B . 1.488(5) ?
    C6B H6BA . 0.96 ?
    C6B H6BB . 0.96 ?
    C6B H6BC . 0.96 ?
loop_
    _geom_angle_atom_site_label_1
    _geom_angle_atom_site_label_2
    _geom_angle_atom_site_label_3
    _geom_angle_site_symmetry_1
    _geom_angle_site_symmetry_3
    _geom_angle
    _geom_angle_publ_flag
    C2 C1 C10 . . 112.9(3) ?
    C2 C1 H1A . . 109.0 ?
    C10 C1 H1A . . 109.0 ?
    C2 C1 H1B . . 109.0 ?
    C10 C1 H1B . . 109.0 ?
    H1A C1 H1B . . 107.8 ?
    C3 C2 C1 . . 112.1(3) ?
    C3 C2 H2A . . 109.2 ?
    C1 C2 H2A . . 109.2 ?
    C3 C2 H2B . . 109.2 ?
    C1 C2 H2B . . 109.2 ?
    H2A C2 H2B . . 107.9 ?
    O3A C3 C2 . . 105.7(3) ?
    O3A C3 C4 . . 109.8(3) ?
    C2 C3 C4 . . 111.7(3) ?
    O3A C3 H3 . . 109.9 ?
    C2 C3 H3 . . 109.9 ?
    C4 C3 H3 . . 109.9 ?
    C3 C4 C5 . . 111.1(3) ?
    C3 C4 H4A . . 109.4 ?
    C5 C4 H4A . . 109.4 ?
    C3 C4 H4B . . 109.4 ?
    C5 C4 H4B . . 109.4 ?
    H4A C4 H4B . . 108.0 ?
    O5 C5 C4 . . 107.9(2) ?
    O5 C5 C6 . . 106.2(2) ?
    C4 C5 C6 . . 111.9(2) ?
    O5 C5 C10 . . 105.0(2) ?
    C4 C5 C10 . . 112.0(2) ?
    C6 C5 C10 . . 113.4(2) ?
    N6 C6 C7 . . 112.7(2) ?
    N6 C6 C5 . . 113.5(2) ?
    C7 C6 C5 . . 110.7(2) ?
    N6 C6 H6 . . 106.5 ?
    C7 C6 H6 . . 106.5 ?
    C5 C6 H6 . . 106.5 ?
    C6 C7 C8 . . 113.6(2) ?
    C6 C7 H7A . . 108.9 ?
    C8 C7 H7A . . 108.9 ?
    C6 C7 H7B . . 108.9 ?
    C8 C7 H7B . . 108.9 ?
    H7A C7 H7B . . 107.7 ?
    C14 C8 C7 . . 110.5(2) ?
    C14 C8 C9 . . 108.11(19) ?
    C7 C8 C9 . . 112.1(2) ?
    C14 C8 H8 . . 108.7 ?
    C7 C8 H8 . . 108.7 ?
    C9 C8 H8 . . 108.7 ?
    C8 C9 C11 . . 109.6(2) ?
    C8 C9 C10 . . 113.0(2) ?
    C11 C9 C10 . . 113.8(2) ?
    C8 C9 H9 . . 106.6 ?
    C11 C9 H9 . . 106.6 ?
    C10 C9 H9 . . 106.6 ?
    C19 C10 C1 . . 108.5(3) ?
    C19 C10 C9 . . 110.1(2) ?
    C1 C10 C9 . . 110.2(2) ?
    C19 C10 C5 . . 113.7(2) ?
    C1 C10 C5 . . 106.2(2) ?
    C9 C10 C5 . . 108.0(2) ?
    C12 C11 C9 . . 112.2(2) ?
    C12 C11 H11A . . 109.2 ?
    C9 C11 H11A . . 109.2 ?
    C12 C11 H11B . . 109.2 ?
    C9 C11 H11B . . 109.2 ?
    H11A C11 H11B . . 107.9 ?
    C13 C12 C11 . . 112.4(2) ?
    C13 C12 H12A . . 109.1 ?
    C11 C12 H12A . . 109.1 ?
    C13 C12 H12B . . 109.1 ?
    C11 C12 H12B . . 109.1 ?
    H12A C12 H12B . . 107.8 ?
    C12 C13 C18 . . 110.1(2) ?
    C12 C13 C14 . . 107.4(2) ?
    C18 C13 C14 . . 112.1(2) ?
    C12 C13 C17 . . 117.5(2) ?
    C18 C13 C17 . . 109.5(2) ?
    C14 C13 C17 . . 99.84(19) ?
    C15 C14 C8 . . 119.6(2) ?
    C15 C14 C13 . . 104.3(2) ?
    C8 C14 C13 . . 115.2(2) ?
    C15 C14 H14 . . 105.5 ?
    C8 C14 H14 . . 105.5 ?
    C13 C14 H14 . . 105.5 ?
    C14 C15 C16 . . 103.4(2) ?
    C14 C15 H15A . . 111.1 ?
    C16 C15 H15A . . 111.1 ?
    C14 C15 H15B . . 111.1 ?
    C16 C15 H15B . . 111.1 ?
    H15A C15 H15B . . 109.1 ?
    C15 C16 C17 . . 107.3(2) ?
    C15 C16 H16A . . 110.2 ?
    C17 C16 H16A . . 110.2 ?
    C15 C16 H16B . . 110.2 ?
    C17 C16 H16B . . 110.2 ?
    H16A C16 H16B . . 108.5 ?
    C20 C17 C16 . . 112.6(2) ?
    C20 C17 C13 . . 120.1(2) ?
    C16 C17 C13 . . 103.3(2) ?
    C20 C17 H17 . . 106.7 ?
    C16 C17 H17 . . 106.7 ?
    C13 C17 H17 . . 106.7 ?
    C13 C18 H18A . . 109.5 ?
    C13 C18 H18B . . 109.5 ?
    H18A C18 H18B . . 109.5 ?
    C13 C18 H18C . . 109.5 ?
    H18A C18 H18C . . 109.5 ?
    H18B C18 H18C . . 109.5 ?
    C10 C19 H19A . . 109.5 ?
    C10 C19 H19B . . 109.5 ?
    H19A C19 H19B . . 109.5 ?
    C10 C19 H19C . . 109.5 ?
    H19A C19 H19C . . 109.5 ?
    H19B C19 H19C . . 109.5 ?
    C21 C20 C17 . . 112.8(3) ?
    C21 C20 C22 . . 111.1(3) ?
    C17 C20 C22 . . 110.5(2) ?
    C21 C20 H20 . . 107.4 ?
    C17 C20 H20 . . 107.4 ?
    C22 C20 H20 . . 107.4 ?
    C20 C21 H21A . . 109.5 ?
    C20 C21 H21B . . 109.5 ?
    H21A C21 H21B . . 109.5 ?
    C20 C21 H21C . . 109.5 ?
    H21A C21 H21C . . 109.5 ?
    H21B C21 H21C . . 109.5 ?
    C23 C22 C20 . . 114.9(3) ?
    C23 C22 H22A . . 108.6 ?
    C20 C22 H22A . . 108.6 ?
    C23 C22 H22B . . 108.6 ?
    C20 C22 H22B . . 108.6 ?
    H22A C22 H22B . . 107.5 ?
    C24 C23 C22 . . 113.5(3) ?
    C24 C23 H23A . . 108.9 ?
    C22 C23 H23A . . 108.9 ?
    C24 C23 H23B . . 108.9 ?
    C22 C23 H23B . . 108.9 ?
    H23A C23 H23B . . 107.7 ?
    C23 C24 C25 . . 114.8(3) ?
    C23 C24 H24A . . 108.6 ?
    C25 C24 H24A . . 108.6 ?
    C23 C24 H24B . . 108.6 ?
    C25 C24 H24B . . 108.6 ?
    H24A C24 H24B . . 107.5 ?
    C27 C25 C26 . . 110.8(3) ?
    C27 C25 C24 . . 110.3(3) ?
    C26 C25 C24 . . 112.5(3) ?
    C27 C25 H25 . . 107.7 ?
    C26 C25 H25 . . 107.7 ?
    C24 C25 H25 . . 107.7 ?
    C25 C26 H26A . . 109.5 ?
    C25 C26 H26B . . 109.5 ?
    H26A C26 H26B . . 109.5 ?
    C25 C26 H26C . . 109.5 ?
    H26A C26 H26C . . 109.5 ?
    H26B C26 H26C . . 109.5 ?
    C25 C27 H27A . . 109.5 ?
    C25 C27 H27B . . 109.5 ?
    H27A C27 H27B . . 109.5 ?
    C25 C27 H27C . . 109.5 ?
    H27A C27 H27C . . 109.5 ?
    H27B C27 H27C . . 109.5 ?
    C3A O3A C3 . . 119.3(4) ?
    O3B C3A O3A . . 122.4(5) ?
    O3B C3A C3B . . 126.3(5) ?
    O3A C3A C3B . . 111.2(5) ?
    C3A C3B H3BA . . 109.5 ?
    C3A C3B H3BB . . 109.5 ?
    H3BA C3B H3BB . . 109.5 ?
    C3A C3B H3BC . . 109.5 ?
    H3BA C3B H3BC . . 109.5 ?
    H3BB C3B H3BC . . 109.5 ?
    C5 O5 H5A . . 109.5 ?
    C6A N6 C6 . . 123.7(3) ?
    C6A N6 H6A . . 118.1 ?
    C6 N6 H6A . . 118.1 ?
    O6 C6A N6 . . 121.0(3) ?
    O6 C6A C6B . . 122.2(3) ?
    N6 C6A C6B . . 116.9(3) ?
    C6A C6B H6BA . . 109.5 ?
    C6A C6B H6BB . . 109.5 ?
    H6BA C6B H6BB . . 109.5 ?
    C6A C6B H6BC . . 109.5 ?
    H6BA C6B H6BC . . 109.5 ?
    H6BB C6B H6BC . . 109.5 ?
loop_
    _geom_torsion_atom_site_label_1
    _geom_torsion_atom_site_label_2
    _geom_torsion_atom_site_label_3
    _geom_torsion_atom_site_label_4
    _geom_torsion_site_symmetry_1
    _geom_torsion_site_symmetry_2
    _geom_torsion_site_symmetry_3
    _geom_torsion_site_symmetry_4
    _geom_torsion
    _geom_torsion_publ_flag
    C10 C1 C2 C3 . . . . -55.8(4) ?
    C1 C2 C3 O3A . . . . 172.3(3) ?
    C1 C2 C3 C4 . . . . 52.9(4) ?
    O3A C3 C4 C5 . . . . -171.2(2) ?
    C2 C3 C4 C5 . . . . -54.3(4) ?
    C3 C4 C5 O5 . . . . -56.5(3) ?
    C3 C4 C5 C6 . . . . -172.9(2) ?
    C3 C4 C5 C10 . . . . 58.5(3) ?
    O5 C5 C6 N6 . . . . -172.7(2) ?
    C4 C5 C6 N6 . . . . -55.2(3) ?
    C10 C5 C6 N6 . . . . 72.6(3) ?
    O5 C5 C6 C7 . . . . 59.5(3) ?
    C4 C5 C6 C7 . . . . 176.9(2) ?
    C10 C5 C6 C7 . . . . -55.3(3) ?
    N6 C6 C7 C8 . . . . -76.5(3) ?
    C5 C6 C7 C8 . . . . 51.8(3) ?
    C6 C7 C8 C14 . . . . -172.1(2) ?
    C6 C7 C8 C9 . . . . -51.4(3) ?
    C14 C8 C9 C11 . . . . -56.4(3) ?
    C7 C8 C9 C11 . . . . -178.5(2) ?
    C14 C8 C9 C10 . . . . 175.5(2) ?
    C7 C8 C9 C10 . . . . 53.4(3) ?
    C2 C1 C10 C19 . . . . -66.1(3) ?
    C2 C1 C10 C9 . . . . 173.3(3) ?
    C2 C1 C10 C5 . . . . 56.5(3) ?
    C8 C9 C10 C19 . . . . 70.0(3) ?
    C11 C9 C10 C19 . . . . -55.8(3) ?
    C8 C9 C10 C1 . . . . -170.2(2) ?
    C11 C9 C10 C1 . . . . 63.9(3) ?
    C8 C9 C10 C5 . . . . -54.6(3) ?
    C11 C9 C10 C5 . . . . 179.5(2) ?
    O5 C5 C10 C19 . . . . 178.1(2) ?
    C4 C5 C10 C19 . . . . 61.3(3) ?
    C6 C5 C10 C19 . . . . -66.4(3) ?
    O5 C5 C10 C1 . . . . 58.8(3) ?
    C4 C5 C10 C1 . . . . -58.0(3) ?
    C6 C5 C10 C1 . . . . 174.3(2) ?
    O5 C5 C10 C9 . . . . -59.4(3) ?
    C4 C5 C10 C9 . . . . -176.2(2) ?
    C6 C5 C10 C9 . . . . 56.1(3) ?
    C8 C9 C11 C12 . . . . 57.1(3) ?
    C10 C9 C11 C12 . . . . -175.3(2) ?
    C9 C11 C12 C13 . . . . -56.5(3) ?
    C11 C12 C13 C18 . . . . -69.1(3) ?
    C11 C12 C13 C14 . . . . 53.2(3) ?
    C11 C12 C13 C17 . . . . 164.6(2) ?
    C7 C8 C14 C15 . . . . -52.3(3) ?
    C9 C8 C14 C15 . . . . -175.3(2) ?
    C7 C8 C14 C13 . . . . -177.8(2) ?
    C9 C8 C14 C13 . . . . 59.2(3) ?
    C12 C13 C14 C15 . . . . 170.2(2) ?
    C18 C13 C14 C15 . . . . -68.7(3) ?
    C17 C13 C14 C15 . . . . 47.1(2) ?
    C12 C13 C14 C8 . . . . -56.7(3) ?
    C18 C13 C14 C8 . . . . 64.4(3) ?
    C17 C13 C14 C8 . . . . -179.8(2) ?
    C8 C14 C15 C16 . . . . -166.5(2) ?
    C13 C14 C15 C16 . . . . -36.0(3) ?
    C14 C15 C16 C17 . . . . 10.6(3) ?
    C15 C16 C17 C20 . . . . 149.3(2) ?
    C15 C16 C17 C13 . . . . 18.2(3) ?
    C12 C13 C17 C20 . . . . 78.9(3) ?
    C18 C13 C17 C20 . . . . -47.6(3) ?
    C14 C13 C17 C20 . . . . -165.5(2) ?
    C12 C13 C17 C16 . . . . -154.7(2) ?
    C18 C13 C17 C16 . . . . 78.8(3) ?
    C14 C13 C17 C16 . . . . -39.0(2) ?
    C16 C17 C20 C21 . . . . -178.0(3) ?
    C13 C17 C20 C21 . . . . -56.0(4) ?
    C16 C17 C20 C22 . . . . 56.9(3) ?
    C13 C17 C20 C22 . . . . 179.0(2) ?
    C21 C20 C22 C23 . . . . 57.8(4) ?
    C17 C20 C22 C23 . . . . -176.2(2) ?
    C20 C22 C23 C24 . . . . 167.7(3) ?
    C22 C23 C24 C25 . . . . -178.6(3) ?
    C23 C24 C25 C27 . . . . 167.7(4) ?
    C23 C24 C25 C26 . . . . -68.1(4) ?
    C2 C3 O3A C3A . . . . 152.4(5) ?
    C4 C3 O3A C3A . . . . -87.0(5) ?
    C3 O3A C3A O3B . . . . 7.4(10) ?
    C3 O3A C3A C3B . . . . -175.4(5) ?
    C7 C6 N6 C6A . . . . -98.2(3) ?
    C5 C6 N6 C6A . . . . 135.0(3) ?
    C6 N6 C6A O6 . . . . 0.7(5) ?
    C6 N6 C6A C6B . . . . 180.0(3) ?
    C19 C10 C13 C18 . . . . 6.3(2) ?
loop_
    _geom_hbond_atom_site_label_D
    _geom_hbond_atom_site_label_H
    _geom_hbond_atom_site_label_A
    _geom_hbond_site_symmetry_A
    _geom_hbond_distance_DH
    _geom_hbond_distance_HA
    _geom_hbond_distance_DA
    _geom_hbond_angle_DHA
    O5 H5A O6 2_756 0.82 1.99 2.804(3) 172
