# Supplementary material for: 6β-Acetamido-5α-hydroxy­cholestan-3β-yl acetate
Source: Acta Crystallogr Sect E Struct Rep Online. 2008 Nov 8;64(Pt 12):o2303. doi: 10.1107/S160053680803568X (PMC2959794; doi:10.1107/S160053680803568X)
Supplement: Supplementary file 2 [file e-64-o2303-Isup2.hkl]

# 
# h,k,l, Fc-squared, Fo-squared, sigma(Fo-squared) and status flag 
# 
data_I
_shelx_title ' rrac02                        Monoclinic C' 
_shelx_refln_list_code          4 
_shelx_F_calc_maximum      298.91 
_exptl_crystal_F_000      1112.00 
_reflns_d_resolution_high  0.7083 
 
loop_ 
 _symmetry_equiv_pos_as_xyz 
 'x, y, z' 
 '-x, y, -z' 
 'x+1/2, y+1/2, z' 
 '-x+1/2, y+1/2, -z' 
 
_cell_length_a    31.4800 
_cell_length_b    10.0043 
_cell_length_c     9.7681 
_cell_angle_alpha  90.000 
_cell_angle_beta   94.276 
_cell_angle_gamma  90.000 
 
_shelx_F_squared_multiplier     1.000 
 
loop_ 
 _refln_index_h 
 _refln_index_k 
 _refln_index_l 
 _refln_F_squared_calc 
 _refln_F_squared_meas 
 _refln_F_squared_sigma 
 _refln_observed_status 
   2   0   0      216.82      146.17      2.64 o 
   4   0   0      172.80       96.19      3.05 o 
   6   0   0       55.39      103.60      3.66 o 
   8   0   0     2136.01     1738.38     16.10 o 
  10   0   0     3362.59     3065.70     25.01 o 
  12   0   0     2045.32     1896.86     16.37 o 
  14   0   0     3949.38     4570.08     34.83 o 
  16   0   0      541.54      530.01      8.69 o 
  18   0   0       13.22       24.56      3.88 o 
  20   0   0      263.27      290.74      6.71 o 
  22   0   0        0.13       -3.31      3.31 o 
  24   0   0      846.38      829.27     13.00 o 
  26   0   0       17.36       16.09      4.64 o 
  28   0   0       25.00       19.21      5.04 o 
  30   0   0       19.00        5.42      5.51 o 
  32   0   0        9.68       12.96      7.11 o 
  34   0   0       48.46       38.93     11.85 o 
  36   0   0        0.35       -9.84     10.92 o 
  38   0   0        3.71       26.47     13.00 o 
  40   0   0      103.65       91.19     19.41 o 
  42   0   0        8.50       45.69     25.15 o 
  44   0   0        7.47      -20.12     27.08 o 
   1   1   0    11137.93    10528.29     71.79 o 
   3   1   0    21197.87    20115.09    144.17 o 
   5   1   0     9208.14     8793.38     67.06 o 
   7   1   0    25739.42    25380.66    159.56 o 
   9   1   0     4195.91     4345.90     25.39 o 
  11   1   0     2350.58     2390.54     14.59 o 
  13   1   0     9351.77     9971.48     52.71 o 
  15   1   0     4509.84     4911.41     27.35 o 
  17   1   0      459.31      380.53      5.26 o 
  19   1   0      158.89      179.71      4.04 o 
  21   1   0      119.92      129.38      3.85 o 
  23   1   0      164.42      189.21      4.67 o 
  25   1   0      216.70      200.13      5.23 o 
  27   1   0       53.21       61.82      4.30 o 
  29   1   0       62.48       64.61      5.44 o 
  31   1   0       70.35       62.81      5.69 o 
  33   1   0       20.50       28.83      6.18 o 
  35   1   0       49.05       40.95      7.07 o 
  37   1   0      116.97      155.99     11.73 o 
  39   1   0      154.15      161.95     13.71 o 
  41   1   0       41.07       34.19     17.07 o 
  43   1   0       31.84       19.53     27.50 o 
   0   2   0     7497.79     7957.91    167.83 o 
   2   2   0    10319.60    10556.95     69.76 o 
   4   2   0    11287.45    11345.59     96.45 o 
   6   2   0      353.61      312.10      2.84 o 
   8   2   0     3386.13     3365.76     27.45 o 
  10   2   0      201.39      250.59      3.41 o 
  12   2   0      798.98      916.08      8.86 o 
  14   2   0     7316.72     7379.33     55.23 o 
  16   2   0     2072.07     2058.74     16.38 o 
  18   2   0      686.68      827.06      7.60 o 
  20   2   0      191.39      230.40      4.34 o 
  22   2   0      498.72      511.78      7.85 o 
  24   2   0      629.80      609.60      8.41 o 
  26   2   0      801.31      733.59     10.26 o 
  28   2   0      219.01      217.66      7.17 o 
  30   2   0       39.05       39.76      5.16 o 
  32   2   0       53.15       63.60      5.89 o 
  34   2   0       38.65       33.73      6.09 o 
  36   2   0       15.30        3.91      6.36 o 
  38   2   0       75.80       90.94      9.35 o 
  40   2   0       65.28       85.57     12.27 o 
  42   2   0       35.90       20.67     18.72 o 
   1   3   0     5377.17     4972.81     77.42 o 
   3   3   0     4452.31     4225.75     28.48 o 
   5   3   0     2190.62     2171.72     16.83 o 
   7   3   0     5194.31     5477.56     41.67 o 
   9   3   0     2188.83     2151.15     17.68 o 
  11   3   0     1501.40     1712.31     16.47 o 
  13   3   0      288.18      333.46      4.40 o 
  15   3   0       21.70       26.02      2.51 o 
  17   3   0      385.54      465.66      5.59 o 
  19   3   0       94.94       88.91      3.31 o 
  21   3   0     1071.38     1107.61     10.85 o 
  23   3   0      467.53      450.57      8.24 o 
  25   3   0      450.45      412.29      9.30 o 
  27   3   0       48.63       60.59      5.29 o 
  29   3   0      256.55      281.07     10.36 o 
  31   3   0        9.18        3.46      5.27 o 
  33   3   0      107.71      120.06      7.28 o 
  35   3   0       11.86        4.58      5.76 o 
  37   3   0       18.49       10.30      6.34 o 
  39   3   0       12.63        1.14      8.20 o 
  41   3   0       22.06       19.33     12.35 o 
  43   3   0        2.35        6.96     27.16 o 
   0   4   0      323.24      390.99     18.02 o 
   2   4   0      511.26      582.18     17.04 o 
   4   4   0      238.41      253.04      3.20 o 
   6   4   0     9023.87     9935.69     48.66 o 
   8   4   0     8242.94     9159.79     69.97 o 
  10   4   0     1070.88     1032.50     11.09 o 
  12   4   0      469.94      444.19      4.53 o 
  14   4   0      565.61      517.15      6.37 o 
  16   4   0     1385.13     1386.41     17.64 o 
  18   4   0       47.92       51.28      3.41 o 
  20   4   0      523.29      487.34      7.61 o 
  22   4   0      253.36      255.51      6.71 o 
  24   4   0      107.32       85.48      5.40 o 
  26   4   0       29.57       29.98      5.04 o 
  28   4   0       31.06       13.37      5.12 o 
  30   4   0       58.89       72.52      7.40 o 
  32   4   0       44.29       44.50      6.44 o 
  34   4   0        0.40       -4.15      5.50 o 
  36   4   0       10.59        9.63      6.26 o 
  38   4   0       23.92       22.93      8.65 o 
  40   4   0        1.36        6.70      9.64 o 
  42   4   0       14.00       17.45     18.00 o 
   1   5   0     1495.60     1723.98     26.59 o 
   3   5   0      857.11      883.12     13.02 o 
   5   5   0      749.48      625.63      5.26 o 
   7   5   0      252.06      222.49      3.59 o 
   9   5   0      630.96      608.39      6.88 o 
  11   5   0      302.19      313.75      5.99 o 
  13   5   0      656.02      631.47      7.65 o 
  15   5   0      152.85      161.77      4.53 o 
  17   5   0      390.74      421.98      9.74 o 
  19   5   0      105.95       89.84      4.68 o 
  21   5   0      196.37      202.95      6.15 o 
  23   5   0      300.83      290.56      7.18 o 
  25   5   0      130.29      135.57      7.34 o 
  27   5   0      157.27      164.84      7.36 o 
  29   5   0        4.92        0.31      5.02 o 
  31   5   0        6.11       -0.13      5.52 o 
  33   5   0        1.03        1.36      5.74 o 
  35   5   0       22.65        6.25      6.99 o 
  37   5   0        1.30        8.95      8.26 o 
  39   5   0        0.34       -9.56     13.61 o 
  41   5   0       15.79        2.98     13.58 o 
   0   6   0      584.90      524.50     15.31 o 
   2   6   0       44.12       47.32      5.35 o 
   4   6   0     2263.67     2438.63     29.93 o 
   6   6   0      145.39      174.19      3.08 o 
   8   6   0     1121.19     1126.21     11.57 o 
  10   6   0      135.74      139.52      3.85 o 
  12   6   0      170.34      154.79      3.66 o 
  14   6   0       76.64       95.14      3.77 o 
  16   6   0      459.13      487.97      9.70 o 
  18   6   0      379.32      398.84      9.49 o 
  20   6   0     1292.81     1263.10     24.88 o 
  22   6   0       25.58       31.77      5.05 o 
  24   6   0      307.80      323.46     10.22 o 
  26   6   0       19.65       15.01      4.79 o 
  28   6   0       47.08       51.29      5.96 o 
  30   6   0       11.71        8.21      5.48 o 
  32   6   0        3.51        8.65      6.19 o 
  34   6   0       14.85        5.78      9.34 o 
  36   6   0       26.09       24.06     10.46 o 
  38   6   0        4.48      -14.52     14.52 o 
  40   6   0       20.34       32.44     17.74 o 
   1   7   0      458.06      520.78     12.84 o 
   3   7   0      163.84      144.43     11.58 o 
   5   7   0      451.87      412.89      8.09 o 
   7   7   0      151.70      161.93      4.09 o 
   9   7   0      607.02      642.57     11.94 o 
  11   7   0      647.25      652.15      8.87 o 
  13   7   0     1234.23     1309.94     20.57 o 
  15   7   0      130.58      143.80      4.64 o 
  17   7   0       41.13       25.91      3.72 o 
  19   7   0      331.92      290.22      6.79 o 
  21   7   0       18.51       14.11      4.02 o 
  23   7   0       37.82       39.68      4.76 o 
  25   7   0       63.95       75.56      5.68 o 
  27   7   0       21.19       13.58      5.23 o 
  29   7   0        3.57        0.89      5.51 o 
  31   7   0        0.14        2.12      5.86 o 
  33   7   0       47.08       63.40     10.95 o 
  35   7   0       22.92       18.66     12.95 o 
  37   7   0       21.98       14.20     20.92 o 
   0   8   0      283.58      292.57     22.89 o 
   2   8   0      707.40      668.92     38.81 o 
   4   8   0      646.93      650.37     22.84 o 
   6   8   0      276.78      279.91      8.66 o 
   8   8   0       59.09       64.98      4.03 o 
  10   8   0       26.40       26.27      3.07 o 
  12   8   0      102.70       95.04      3.81 o 
  14   8   0      275.47      265.30      7.38 o 
  16   8   0       54.32       66.85      4.33 o 
  18   8   0       30.50       35.85      6.00 o 
  20   8   0        1.50       -2.00      3.86 o 
  22   8   0       84.52      103.57      5.68 o 
  24   8   0       26.40       27.87      4.75 o 
  26   8   0       32.76       32.62      5.29 o 
  28   8   0       10.73       12.86      5.46 o 
  30   8   0       15.73       19.70      9.60 o 
  32   8   0       25.00       49.77     14.17 o 
  34   8   0       17.13       20.23     22.26 o 
  36   8   0       23.55       41.25     21.67 o 
   1   9   0      449.19      464.77     20.87 o 
   3   9   0      286.75      302.30     14.86 o 
   5   9   0       63.91       43.83      9.00 o 
   7   9   0        9.56        6.24      4.74 o 
   9   9   0      102.73       90.65      4.91 o 
  11   9   0      171.49      155.62      4.56 o 
  13   9   0      146.03      156.57      4.61 o 
  15   9   0       59.42       61.91      4.05 o 
  17   9   0       64.41       61.86      4.59 o 
  19   9   0       24.99       32.91      4.53 o 
  21   9   0        6.65        0.33      4.27 o 
  23   9   0       48.30       61.04      6.86 o 
  25   9   0       22.19       22.73      5.31 o 
  27   9   0       12.28       15.37      7.16 o 
  29   9   0       13.08       25.21      9.20 o 
  31   9   0        0.60        3.48     11.40 o 
  33   9   0       11.98       27.15     14.64 o 
   0  10   0       39.00       23.23     11.47 o 
   2  10   0       31.48       45.29      8.95 o 
   4  10   0        4.70       -3.05      7.18 o 
   6  10   0        6.52        0.05      9.78 o 
   8  10   0       14.02        7.74     10.29 o 
  10  10   0      170.87      200.95      6.51 o 
  12  10   0       23.71       17.87      4.09 o 
  14  10   0       72.47       70.31      4.91 o 
  16  10   0       82.21      100.67      7.62 o 
  18  10   0        8.27        2.36      4.17 o 
  20  10   0        8.80       -1.48      4.21 o 
  22  10   0        2.73       -4.81      4.81 o 
  24  10   0       25.90       29.50      7.41 o 
  26  10   0       11.96        5.65      8.90 o 
  28  10   0       80.39       84.68     13.13 o 
  30  10   0       75.02       85.95     19.35 o 
   1  11   0        1.22       -5.61      7.55 o 
   3  11   0        8.61       11.52      8.23 o 
   5  11   0       85.81       91.26     16.45 o 
   7  11   0       16.52       16.04     13.31 o 
   9  11   0       40.25       53.29      9.60 o 
  11  11   0        5.05       -1.62      5.58 o 
  13  11   0       37.10       41.59      5.51 o 
  15  11   0       35.41       35.88      6.39 o 
  17  11   0       13.47       17.29      5.01 o 
  19  11   0        6.18        5.23      5.26 o 
  21  11   0       25.56       34.10      9.42 o 
  23  11   0       42.73       39.38      8.67 o 
  25  11   0       51.68       59.88     10.88 o 
  27  11   0       64.64       83.30     11.90 o 
   0  12   0       45.72       55.47     15.55 o 
   2  12   0        3.88       17.34     13.03 o 
   4  12   0        2.06       12.08     10.40 o 
   6  12   0        2.50       -3.56     13.61 o 
   8  12   0        4.09       30.39     15.95 o 
  10  12   0       81.26       92.30     24.81 o 
  12  12   0       11.09       11.62     10.19 o 
  14  12   0        6.82       -1.52      6.11 o 
  16  12   0       36.60       45.49      6.37 o 
  18  12   0        3.77        5.95      6.25 o 
  20  12   0        0.40       -7.56      7.56 o 
  22  12   0       20.29        1.79      8.64 o 
   3  13   0        8.53       20.29     20.37 o 
  11  13   0       19.13       32.86     14.34 o 
  13  13   0        4.76        0.50     13.50 o 
  15  13   0        1.43       -7.23      7.23 o 
  17  13   0        5.25        9.39     11.26 o 
 -44   0   1       41.18       63.21     33.20 o 
 -40   0   1        7.31        2.98     15.50 o 
 -38   0   1       18.85        6.66     14.61 o 
 -36   0   1        8.71        6.18     11.73 o 
 -34   0   1       30.29       12.08      7.99 o 
 -32   0   1        2.39       16.77      7.06 o 
 -30   0   1       46.49       30.21      5.91 o 
 -28   0   1      109.76      105.66      6.44 o 
 -26   0   1      121.89      101.73      6.09 o 
 -24   0   1       17.81       27.03      4.56 o 
 -22   0   1      479.42      487.12      8.30 o 
 -20   0   1      397.70      365.44      7.60 o 
 -18   0   1     4617.09     4695.66     39.29 o 
 -16   0   1     1444.19     1497.94     15.81 o 
 -14   0   1       95.37       86.06      4.21 o 
 -12   0   1      515.26      580.50      8.07 o 
 -10   0   1     5596.43     5901.51     60.11 o 
  -8   0   1     5859.43     5878.91     41.73 o 
  -6   0   1     1883.11     1782.15     17.90 o 
  -4   0   1       12.48       31.89      1.74 o 
  -2   0   1    24988.74    22675.51    146.20 o 
   0   0   1    22519.79    19087.83    138.44 o 
   2   0   1     2935.36     3486.13     24.70 o 
   4   0   1      295.08      143.70      3.00 o 
   6   0   1     1067.84      610.81      6.87 o 
   8   0   1     1729.74     1192.34     11.38 o 
  10   0   1     1853.50     2330.24     19.98 o 
  12   0   1    14870.61    14672.01    101.72 o 
  14   0   1     3836.37     3877.64     30.59 o 
  16   0   1      523.58      614.44      9.30 o 
  18   0   1      939.74      956.35     12.52 o 
  20   0   1      176.42      217.52      6.82 o 
  22   0   1       47.92       46.74      4.91 o 
  24   0   1      295.93      259.15      8.33 o 
  26   0   1        9.01        5.67      4.71 o 
  28   0   1       10.52        5.64      5.19 o 
  30   0   1       68.68       57.14      9.01 o 
  32   0   1      159.76      142.55     10.98 o 
  34   0   1      167.03      159.45     21.10 o 
  36   0   1       11.03        8.46     11.63 o 
  38   0   1        5.02       -5.55     12.07 o 
  40   0   1       79.50       83.05     18.93 o 
  42   0   1        0.40        2.18     22.30 o 
 -43   1   1       38.93       26.99     30.18 o 
 -41   1   1       28.67        7.86     13.99 o 
 -39   1   1       33.43       28.92     10.70 o 
 -37   1   1       61.47       49.06      8.12 o 
 -35   1   1       36.22       38.75      7.23 o 
 -33   1   1        8.03       13.96      5.22 o 
 -31   1   1      294.84      279.40      8.29 o 
 -29   1   1      133.68      108.09      5.32 o 
 -27   1   1      290.00      263.30      6.52 o 
 -25   1   1       10.17        9.21      3.13 o 
 -23   1   1      643.03      618.49      8.50 o 
 -21   1   1      330.99      312.26      5.37 o 
 -19   1   1      900.28      946.68      8.40 o 
 -17   1   1     2652.98     2801.59     17.04 o 
 -15   1   1     3111.49     3250.30     18.74 o 
 -13   1   1      600.22      561.08      5.34 o 
 -11   1   1      366.54      380.54      4.11 o 
  -9   1   1     1264.73     1201.88     10.94 o 
  -7   1   1      497.58      507.23      6.38 o 
  -5   1   1    43068.91    41245.00    190.53 o 
  -3   1   1    20836.93    20852.22    118.36 o 
  -1   1   1     4215.28     4402.84     21.30 o 
   1   1   1     3089.46     3284.83     16.52 o 
   3   1   1    17745.57    16538.82     86.19 o 
   5   1   1       29.33       27.87      1.34 o 
   7   1   1      636.93      881.00      6.43 o 
   9   1   1     1873.86     1757.52     11.10 o 
  11   1   1      832.58      988.60      7.22 o 
  13   1   1     5710.46     6491.79     36.35 o 
  15   1   1     5520.55     6045.52     32.99 o 
  17   1   1     3262.01     3235.19     20.01 o 
  19   1   1       11.85       15.62      2.41 o 
  21   1   1      154.44      146.93      4.81 o 
  23   1   1      163.60      168.48      4.67 o 
  25   1   1      142.34      158.13      5.84 o 
  27   1   1      656.24      692.84      9.46 o 
  29   1   1       70.65       71.27      6.30 o 
  31   1   1      119.92      144.91      7.13 o 
  33   1   1       37.69       32.54      5.92 o 
  35   1   1      148.67      186.50     11.95 o 
  37   1   1       92.77      135.52     11.30 o 
  39   1   1       24.60        5.29     10.02 o 
  41   1   1       65.21       82.93     22.68 o 
 -42   2   1       12.99      -12.16     25.32 o 
 -40   2   1       33.40       33.07     11.01 o 
 -38   2   1        0.67        7.19      7.56 o 
 -36   2   1       64.66       43.41      6.95 o 
 -34   2   1       23.89       19.00      5.50 o 
 -32   2   1       17.05        9.78      5.03 o 
 -30   2   1      175.53      153.31      6.76 o 
 -28   2   1       40.20       36.46      4.76 o 
 -26   2   1      330.16      305.49      7.05 o 
 -24   2   1      929.65      948.92     10.47 o 
 -22   2   1      409.83      422.08      5.93 o 
 -20   2   1     1119.23     1144.87     11.10 o 
 -18   2   1     2722.42     2833.86     17.08 o 
 -16   2   1     1528.81     1725.11     16.57 o 
 -14   2   1     1671.07     1765.95     14.66 o 
 -12   2   1     2151.46     2183.61     18.09 o 
 -10   2   1      169.07      168.62      2.84 o 
  -8   2   1     2028.51     2244.37     12.75 o 
  -6   2   1      903.74      905.94      7.32 o 
  -4   2   1     4564.28     4468.57     32.85 o 
  -2   2   1     1316.83     1067.65      9.53 o 
   0   2   1      962.98      751.21      6.67 o 
   2   2   1     4564.70     4186.93     23.67 o 
   4   2   1     1734.35     1877.30     11.38 o 
   6   2   1      791.25      961.13      7.25 o 
   8   2   1     2557.31     2229.97     16.87 o 
  10   2   1     9184.45     9321.78     64.64 o 
  12   2   1     2306.68     2490.06     17.58 o 
  14   2   1     1781.18     1899.69     13.01 o 
  16   2   1      347.18      355.25      4.88 o 
  18   2   1      757.48      813.31      7.36 o 
  20   2   1      308.67      294.90      4.74 o 
  22   2   1      320.11      331.35      6.60 o 
  24   2   1     1404.26     1436.13     13.86 o 
  26   2   1      687.41      693.00     10.09 o 
  28   2   1      219.96      216.25      7.24 o 
  30   2   1        1.43       -3.57      4.45 o 
  32   2   1       47.58       36.56      5.84 o 
  34   2   1      209.61      227.25      9.32 o 
  36   2   1      163.56      172.70      9.14 o 
  38   2   1       70.42       80.35     11.19 o 
  40   2   1       14.16        2.32     12.93 o 
  42   2   1        8.58       26.83     24.98 o 
 -43   3   1       16.61        8.26     18.01 o 
 -41   3   1       30.16       31.46     12.64 o 
 -39   3   1       18.15       13.38      8.36 o 
 -37   3   1       16.17       12.14      6.21 o 
 -35   3   1        7.82       15.75      5.88 o 
 -33   3   1        8.38        4.06      5.38 o 
 -31   3   1       31.95       30.67      5.80 o 
 -29   3   1       37.76       15.08      4.84 o 
 -27   3   1       44.74       43.89      4.77 o 
 -25   3   1      201.75      181.04      6.62 o 
 -23   3   1      143.95      145.67      6.08 o 
 -21   3   1      227.41      214.17      5.55 o 
 -19   3   1      162.07      190.14      4.33 o 
 -17   3   1      209.85      182.99      3.87 o 
 -15   3   1      159.86      179.00      3.54 o 
 -13   3   1     2301.08     2414.63     17.32 o 
 -11   3   1      908.69     1001.88      9.43 o 
  -9   3   1     6854.37     7113.88     48.07 o 
  -7   3   1      191.44      134.93      3.45 o 
  -5   3   1      193.11      179.66      3.29 o 
  -3   3   1       88.77       93.47      1.97 o 
  -1   3   1     2077.41     2259.05     18.26 o 
   1   3   1      590.51      703.18      5.37 o 
   3   3   1     1044.49     1086.69      6.65 o 
   5   3   1     2277.01     2268.94     12.70 o 
   7   3   1     1992.15     2362.74     16.44 o 
   9   3   1      739.27      755.42      6.73 o 
  11   3   1     2528.04     2939.25     22.20 o 
  13   3   1      780.03      714.61      7.16 o 
  15   3   1      370.15      449.55      5.15 o 
  17   3   1       85.25      117.98      3.29 o 
  19   3   1      427.50      386.06      5.72 o 
  21   3   1     2875.64     2929.75     32.31 o 
  23   3   1     1418.95     1394.44     20.60 o 
  25   3   1      568.34      545.11      9.50 o 
  27   3   1      126.85      139.73      6.19 o 
  29   3   1       19.13        9.71      5.18 o 
  31   3   1        8.16       -1.31      5.23 o 
  33   3   1       42.92       53.73      6.71 o 
  35   3   1      107.49      118.29      8.24 o 
  37   3   1       51.96       51.95      7.49 o 
  39   3   1       18.43       23.89      8.83 o 
  41   3   1       25.76        5.97     16.17 o 
 -42   4   1        4.91       -9.33     16.77 o 
 -40   4   1        6.47       -9.31      9.31 o 
 -38   4   1       19.98       13.99      8.58 o 
 -36   4   1       17.35       28.76      6.48 o 
 -34   4   1        6.21        4.64      5.83 o 
 -32   4   1       34.13       26.83      6.30 o 
 -30   4   1       31.49       32.48      5.76 o 
 -28   4   1       93.78      111.53      6.32 o 
 -26   4   1      163.85      189.72      7.00 o 
 -24   4   1      289.59      266.59      7.65 o 
 -22   4   1      282.49      269.11      6.94 o 
 -20   4   1       95.73       82.97      5.46 o 
 -18   4   1       68.20       77.22      3.57 o 
 -16   4   1     1122.23     1136.70     16.75 o 
 -14   4   1      101.03       76.09      2.74 o 
 -12   4   1      312.86      298.22      4.79 o 
 -10   4   1      262.51      276.56      4.12 o 
  -8   4   1     1132.14     1175.89     12.88 o 
  -6   4   1      867.22      848.61      8.92 o 
  -4   4   1     1311.55     1263.52     10.18 o 
  -2   4   1      295.23      242.03      3.51 o 
   0   4   1     1617.44     1689.91     12.50 o 
   2   4   1     3737.58     3909.56     30.77 o 
   4   4   1     3504.99     3966.84     30.41 o 
   6   4   1     6820.60     7198.40     50.28 o 
   8   4   1     6434.82     7280.18     52.80 o 
  10   4   1     2598.14     2879.92     24.16 o 
  12   4   1      420.31      360.43      6.89 o 
  14   4   1      454.49      485.43      5.73 o 
  16   4   1      147.20      152.98      5.55 o 
  18   4   1      257.51      220.11      5.08 o 
  20   4   1      678.31      757.21     10.07 o 
  22   4   1      419.82      399.32      8.18 o 
  24   4   1      280.39      279.94      7.45 o 
  26   4   1        4.07       -1.90      4.52 o 
  28   4   1      206.09      216.74      8.64 o 
  30   4   1        8.57        1.18      5.21 o 
  32   4   1       26.03       33.40      6.18 o 
  34   4   1       11.91       14.07      6.25 o 
  36   4   1       17.52       14.21      7.35 o 
  38   4   1        5.77       -1.31      8.17 o 
  40   4   1        6.80       -9.57     11.41 o 
  42   4   1       16.14       15.09     23.31 o 
 -41   5   1        1.17       -4.74     13.54 o 
 -39   5   1        1.40        5.29     11.94 o 
 -37   5   1        7.51       -5.12      8.33 o 
 -35   5   1       17.15       12.68      7.23 o 
 -33   5   1       10.55       14.26      5.95 o 
 -31   5   1       13.12       16.93      5.64 o 
 -29   5   1       19.03       22.48      5.29 o 
 -27   5   1       16.29        3.85      4.44 o 
 -25   5   1      286.51      307.94      8.42 o 
 -23   5   1       25.95       35.92      4.52 o 
 -21   5   1       16.28       19.07      3.91 o 
 -19   5   1       49.94       35.59      3.86 o 
 -17   5   1       93.38      102.40      5.08 o 
 -15   5   1       90.07      101.39      5.38 o 
 -13   5   1      164.50      156.96      3.55 o 
 -11   5   1     1151.15     1096.63     11.92 o 
  -9   5   1      393.21      414.54      5.75 o 
  -7   5   1      247.09      254.73      3.48 o 
  -5   5   1     1280.05     1228.12      9.00 o 
  -3   5   1      752.81      954.72      7.27 o 
  -1   5   1     6650.54     7071.26     70.07 o 
   1   5   1      710.16      734.22     13.68 o 
   3   5   1      163.63      198.09      4.07 o 
   5   5   1     3216.05     3464.10     30.84 o 
   7   5   1     1219.41     1257.18     10.83 o 
   9   5   1      777.80      839.43      7.39 o 
  11   5   1       29.34       31.67      2.44 o 
  13   5   1      267.26      225.29      4.47 o 
  15   5   1      634.50      685.96     14.41 o 
  17   5   1      225.93      206.98      5.52 o 
  19   5   1       32.05       28.88      3.82 o 
  21   5   1      257.74      271.56      6.80 o 
  23   5   1      142.20      151.76      5.84 o 
  25   5   1      246.17      265.50      7.56 o 
  27   5   1       65.98       79.06      5.99 o 
  29   5   1       37.46       44.85      5.70 o 
  31   5   1       17.52       16.18      5.46 o 
  33   5   1        6.15        2.67      5.56 o 
  35   5   1       81.75       88.10      9.34 o 
  37   5   1        7.07       38.57     10.32 o 
  39   5   1       42.38        1.29     16.09 o 
  41   5   1        0.66      -15.32     15.32 o 
 -40   6   1        6.90        5.29     13.66 o 
 -38   6   1       72.41       76.29     15.34 o 
 -36   6   1       62.18       77.02     11.27 o 
 -34   6   1        3.68        2.09      8.00 o 
 -32   6   1       14.05       14.55      5.97 o 
 -30   6   1       35.04       35.01      5.81 o 
 -28   6   1        0.53       -0.82      4.55 o 
 -26   6   1        3.75        4.58      4.60 o 
 -24   6   1       30.03       31.42      5.12 o 
 -22   6   1     1221.35     1266.13     24.86 o 
 -20   6   1      681.83      646.25     12.51 o 
 -18   6   1      476.50      499.16     11.38 o 
 -16   6   1      200.55      205.24      5.61 o 
 -14   6   1      325.46      330.73      8.85 o 
 -12   6   1      171.69      180.13      4.72 o 
 -10   6   1       67.65       68.01      2.59 o 
  -8   6   1      692.09      593.17      6.57 o 
  -6   6   1      333.06      327.99      4.84 o 
  -4   6   1      120.97      133.16      3.23 o 
  -2   6   1       57.99       54.54      2.72 o 
   0   6   1      177.21      167.38      4.54 o 
   2   6   1      141.96      172.25      5.93 o 
   4   6   1       85.01       68.35      2.82 o 
   6   6   1      566.66      592.85      7.36 o 
   8   6   1      154.71      162.13      3.93 o 
  10   6   1       83.01       76.53      2.84 o 
  12   6   1      126.01      146.95      4.43 o 
  14   6   1      376.67      357.74      9.10 o 
  16   6   1      783.13      831.36      9.90 o 
  18   6   1       88.97      101.61      5.01 o 
  20   6   1       61.19       63.25      4.68 o 
  22   6   1      409.18      463.31      8.61 o 
  24   6   1       73.29       70.51      5.34 o 
  26   6   1       45.76       33.60      5.24 o 
  28   6   1       14.99       21.80      5.56 o 
  30   6   1       92.32      111.72      7.52 o 
  32   6   1       93.82       93.81      8.08 o 
  34   6   1       47.49       40.19     11.43 o 
  36   6   1      119.72      154.97     23.18 o 
  38   6   1       42.71       32.21     28.00 o 
 -37   7   1       49.38       55.52     25.02 o 
 -35   7   1       16.93       18.55     12.74 o 
 -33   7   1        6.91       -3.36      9.12 o 
 -31   7   1       64.99       95.38      7.15 o 
 -29   7   1       25.53       27.56      5.49 o 
 -27   7   1       27.35       23.53      5.09 o 
 -25   7   1      263.05      306.30      7.77 o 
 -23   7   1       62.72       56.83      5.18 o 
 -21   7   1        0.13       -3.75      3.75 o 
 -19   7   1      314.37      317.65      7.91 o 
 -17   7   1      598.51      571.52      8.69 o 
 -15   7   1      407.02      374.27      8.18 o 
 -13   7   1      119.26      126.44      5.13 o 
 -11   7   1       76.18       81.82      4.22 o 
  -9   7   1      890.08      850.49      9.18 o 
  -7   7   1      471.38      476.49      8.88 o 
  -5   7   1      149.73      165.80      4.53 o 
  -3   7   1      222.30      238.85      5.69 o 
  -1   7   1      487.32      490.13      8.58 o 
   1   7   1       49.10       54.63      4.68 o 
   3   7   1       22.81       12.77      4.14 o 
   5   7   1      593.05      614.14      8.45 o 
   7   7   1      254.62      258.32      6.77 o 
   9   7   1      345.93      366.48      6.32 o 
  11   7   1       49.98       52.54      3.41 o 
  13   7   1      369.36      399.71      8.01 o 
  15   7   1      222.94      194.84      5.46 o 
  17   7   1      191.92      170.86      5.44 o 
  19   7   1        4.86        6.87      3.72 o 
  21   7   1        3.77        2.29      3.84 o 
  23   7   1       10.14       10.01      4.33 o 
  25   7   1       42.89       36.14      5.07 o 
  27   7   1      110.81      113.59      6.86 o 
  29   7   1       85.49      117.41      7.63 o 
  31   7   1       20.19       31.47      8.75 o 
  33   7   1       29.17       24.08     11.27 o 
  35   7   1       30.33       49.59     16.80 o 
  37   7   1       96.44       93.43     19.04 o 
 -36   8   1       14.01        9.34     14.92 o 
 -34   8   1       17.38       34.54     15.02 o 
 -32   8   1       86.23       99.91     12.71 o 
 -30   8   1       29.89       25.39      8.91 o 
 -28   8   1        0.06       -1.97      4.90 o 
 -26   8   1       21.74       15.91      4.77 o 
 -24   8   1       14.05       18.52      4.58 o 
 -22   8   1       47.72       44.57      4.97 o 
 -20   8   1      121.82      132.46      5.82 o 
 -18   8   1      143.82      173.87      5.94 o 
 -16   8   1        5.62        2.80      3.30 o 
 -14   8   1      214.40      231.58      7.80 o 
 -12   8   1      133.52      130.95      5.66 o 
 -10   8   1      251.58      247.71      4.96 o 
  -8   8   1      354.49      323.80      8.11 o 
  -6   8   1      793.96      809.68     10.47 o 
  -4   8   1     1444.16     1451.90     25.97 o 
  -2   8   1      439.08      416.45     19.83 o 
   0   8   1       57.68       47.58      8.71 o 
   2   8   1      231.02      212.46     10.15 o 
   4   8   1      337.25      333.17     13.01 o 
   6   8   1      241.49      221.91      7.15 o 
   8   8   1      246.45      235.86      5.47 o 
  10   8   1      142.03      147.59      5.11 o 
  12   8   1      188.17      165.88      4.35 o 
  14   8   1      161.88      160.03      6.33 o 
  16   8   1       13.12        9.20      3.57 o 
  18   8   1       50.37       49.19      4.63 o 
  20   8   1      174.81      197.44      6.66 o 
  22   8   1        5.74        5.71      4.41 o 
  24   8   1       14.54       10.87      4.69 o 
  26   8   1       45.92       47.71      7.86 o 
  28   8   1       28.75       39.72      6.00 o 
  30   8   1      111.92      130.74     12.07 o 
  32   8   1       26.22       46.97     13.11 o 
  34   8   1        6.80       25.67     15.70 o 
  36   8   1        3.10       28.56     15.91 o 
 -33   9   1       19.72        9.01     13.79 o 
 -31   9   1       17.41       27.55     11.82 o 
 -29   9   1        1.59       -6.79      7.51 o 
 -27   9   1       20.11       14.22      8.07 o 
 -25   9   1        5.08        2.47      4.66 o 
 -23   9   1       41.41       34.87      4.86 o 
 -21   9   1       21.08       16.50      4.41 o 
 -19   9   1       55.33       65.56      4.87 o 
 -17   9   1      181.20      195.51      6.24 o 
 -15   9   1      149.95      160.14      6.73 o 
 -13   9   1       98.41      106.30      4.86 o 
 -11   9   1        5.68       -3.49      3.49 o 
  -9   9   1       24.17       27.96      3.92 o 
  -7   9   1       97.58      106.69      5.45 o 
  -5   9   1       20.77       14.24      4.79 o 
  -3   9   1       14.88       22.34     11.79 o 
  -1   9   1     1326.84     1373.09     50.67 o 
   1   9   1      291.58      299.59     32.58 o 
   3   9   1      150.41      169.45     12.59 o 
   5   9   1       82.00       83.36     10.56 o 
   7   9   1      150.24      181.14      9.32 o 
   9   9   1       78.20       84.42      4.18 o 
  11   9   1      139.53      140.37      4.41 o 
  13   9   1       82.11       77.94      3.86 o 
  15   9   1      173.29      186.05      5.93 o 
  17   9   1       33.49       35.88      4.33 o 
  19   9   1       69.93       77.23      5.23 o 
  21   9   1        6.77        5.89      4.50 o 
  23   9   1        6.54        6.10      4.84 o 
  25   9   1        2.66       -0.18      4.95 o 
  27   9   1        2.37       12.92      8.06 o 
  29   9   1        5.99       -7.28     17.77 o 
  31   9   1       22.90       21.60     13.57 o 
  33   9   1        0.01       -7.06     13.18 o 
 -30  10   1       62.91       75.91     14.07 o 
 -28  10   1      125.26      143.19     14.77 o 
 -26  10   1       16.24        3.99     11.46 o 
 -24  10   1       13.77       14.12      6.56 o 
 -22  10   1       11.76       18.37      4.90 o 
 -20  10   1        4.12        2.79      4.44 o 
 -18  10   1       69.65       66.13      5.69 o 
 -16  10   1       83.37       92.20      5.58 o 
 -14  10   1      175.73      201.77      6.97 o 
 -12  10   1       82.25       92.12      5.57 o 
 -10  10   1       45.68       40.64      4.93 o 
  -8  10   1       11.51       13.16      5.19 o 
  -6  10   1       38.81       35.78      5.87 o 
  -4  10   1       19.60       12.16      5.88 o 
  -2  10   1       39.72       37.82      9.55 o 
   0  10   1        7.07       13.14      8.66 o 
   2  10   1       58.22       49.53     10.29 o 
   4  10   1        1.64        4.38      8.11 o 
   6  10   1        9.56        9.97      9.09 o 
   8  10   1        8.10        1.84      5.74 o 
  10  10   1      122.41      120.93      5.69 o 
  12  10   1       80.51       75.35      3.91 o 
  14  10   1       89.01       98.78      6.51 o 
  16  10   1       50.82       61.26      4.87 o 
  18  10   1       40.36       32.68      4.62 o 
  20  10   1       16.08       18.41      4.75 o 
  22  10   1       11.70        6.60      5.10 o 
  24  10   1       42.60       54.32      7.96 o 
  26  10   1        4.22        0.18      8.79 o 
  28  10   1        4.29        0.01     12.93 o 
  30  10   1       50.12       64.56     15.67 o 
 -27  11   1       30.47       20.96     10.16 o 
 -25  11   1       33.66       34.23     10.55 o 
 -23  11   1       19.91       15.91      7.80 o 
 -21  11   1       10.03        9.62      5.60 o 
 -19  11   1       66.45       73.83      6.03 o 
 -17  11   1       17.98       18.71      5.19 o 
 -15  11   1      107.29      136.12      6.70 o 
 -13  11   1       64.27       73.59      6.35 o 
 -11  11   1       16.75       30.17      5.66 o 
  -9  11   1       36.71       44.89     12.28 o 
  -7  11   1       23.35       16.18     10.10 o 
  -5  11   1       13.14        7.57     11.22 o 
  -3  11   1       21.38       30.32     10.06 o 
  -1  11   1        3.46        4.19      8.81 o 
   1  11   1        2.36       -8.06      8.06 o 
   3  11   1        8.94        7.36      9.22 o 
   5  11   1       23.02       24.77     10.63 o 
   7  11   1       23.01       60.25     15.08 o 
   9  11   1       13.90       28.80      8.40 o 
  11  11   1        7.10       -0.70      4.32 o 
  13  11   1       14.13       10.47      4.22 o 
  15  11   1       39.24       43.82      4.73 o 
  17  11   1       25.65       17.22      5.16 o 
  19  11   1       22.19       15.45      5.60 o 
  21  11   1       11.11        8.24      7.59 o 
  23  11   1       17.86       25.83     11.11 o 
  25  11   1      129.76      184.28     13.76 o 
  27  11   1       12.64       10.49     10.33 o 
 -22  12   1        1.90       -8.10      8.17 o 
 -20  12   1        2.58       -0.75      8.51 o 
 -18  12   1       27.40       32.15      7.19 o 
 -16  12   1        8.76        8.75      7.43 o 
 -14  12   1        4.82       -8.01      8.01 o 
 -12  12   1      102.37      115.27     10.26 o 
 -10  12   1       80.03      102.80     16.56 o 
  -8  12   1        7.10       -6.87     16.43 o 
  -6  12   1       18.80       12.78     14.16 o 
  -4  12   1       20.64       16.57     10.93 o 
  -2  12   1        5.42       -2.69      8.66 o 
   0  12   1       28.31       25.37      9.82 o 
   2  12   1       30.95       36.25      9.79 o 
   4  12   1        0.91        5.01     14.03 o 
   6  12   1        2.07        9.16     14.10 o 
   8  12   1       32.23       37.72     21.80 o 
  10  12   1      187.45      198.51     18.19 o 
  12  12   1       43.10       43.66      6.11 o 
  14  12   1       28.43       29.49      6.24 o 
  16  12   1       14.44       20.66      6.68 o 
  18  12   1       11.73       14.69      7.03 o 
  20  12   1       30.35       45.08      9.29 o 
  22  12   1       18.58        4.08      9.09 o 
 -17  13   1        1.63      -13.66     13.66 o 
 -15  13   1        3.97        2.31     11.49 o 
 -13  13   1        6.71       24.17     20.75 o 
 -11  13   1        2.48       -0.25     13.41 o 
  -9  13   1       12.81        1.34     13.25 o 
  11  13   1       18.78       -6.71     10.90 o 
  13  13   1        0.77        2.26      7.27 o 
  15  13   1       25.25       18.90     10.37 o 
 -44   0   2       19.12       -9.81     27.66 o 
 -40   0   2       57.65       58.83     17.57 o 
 -38   0   2       11.33      -17.52     17.52 o 
 -36   0   2        4.02       -8.53     10.40 o 
 -34   0   2        0.34       -6.44     10.67 o 
 -32   0   2      126.24      112.20      9.13 o 
 -30   0   2        9.85        1.49      6.17 o 
 -28   0   2       23.56       15.84      4.86 o 
 -26   0   2       23.13       27.98      4.84 o 
 -24   0   2      187.65      201.65      7.43 o 
 -22   0   2        0.57       -3.58      3.58 o 
 -20   0   2        0.58       -1.76      3.45 o 
 -18   0   2      483.91      644.10     10.18 o 
 -16   0   2        0.82       -2.12      2.92 o 
 -14   0   2     1010.35     1123.43     12.05 o 
 -12   0   2     1033.09     1095.15     11.35 o 
 -10   0   2      470.14      510.69      6.91 o 
  -8   0   2     2659.66     2651.40     20.77 o 
  -6   0   2     1049.98      870.75      8.56 o 
  -4   0   2    47986.73    44248.92    294.99 o 
  -2   0   2    34345.28    33900.73    226.54 o 
   0   0   2    89349.98    81504.17    577.39 o 
   2   0   2    41156.16    38428.71    257.95 o 
   4   0   2       62.50       61.24      2.19 o 
   6   0   2     4703.04     3996.20     30.08 o 
   8   0   2      116.52      119.55      3.77 o 
  10   0   2      659.30      674.23      8.21 o 
  12   0   2    10886.71    11524.41     87.55 o 
  14   0   2       34.21       41.18      3.44 o 
  16   0   2       79.55       72.62      4.16 o 
  18   0   2       31.54       23.70      3.66 o 
  20   0   2     1472.96     1376.73     15.57 o 
  22   0   2      776.37      705.48     11.79 o 
  24   0   2      356.99      328.36      9.03 o 
  26   0   2       37.36       26.93      5.50 o 
  28   0   2      255.41      232.83     10.02 o 
  30   0   2        0.93        7.04      6.11 o 
  32   0   2       26.20       14.69     10.36 o 
  34   0   2       16.80        6.05     11.15 o 
  36   0   2       62.03       69.62     14.08 o 
  38   0   2        1.34        0.89     12.64 o 
  40   0   2       17.47       70.17     24.90 o 
 -43   1   2       13.69      -25.99     25.99 o 
 -41   1   2       56.50       39.74     15.07 o 
 -39   1   2       73.03       97.09     11.03 o 
 -37   1   2        1.31        0.06      6.94 o 
 -35   1   2       53.86       60.23      9.01 o 
 -33   1   2       49.04       55.67      6.70 o 
 -31   1   2      186.66      173.62      7.12 o 
 -29   1   2      343.03      334.73      7.38 o 
 -27   1   2      513.34      469.37      8.21 o 
 -25   1   2      187.86      191.95      5.12 o 
 -23   1   2      332.46      324.99      5.80 o 
 -21   1   2       68.82       70.50      3.45 o 
 -19   1   2       42.67       46.51      2.86 o 
 -17   1   2      980.95      941.74      7.95 o 
 -15   1   2      603.18      547.61      6.14 o 
 -13   1   2       89.11      100.29      2.99 o 
 -11   1   2      326.66      343.47      4.04 o 
  -9   1   2       18.12       18.90      1.89 o 
  -7   1   2     1746.51     1732.04     11.44 o 
  -5   1   2    22478.38    22710.47    101.23 o 
  -3   1   2     4591.30     4090.23     20.42 o 
  -1   1   2    19304.31    17800.05     85.85 o 
   1   1   2       48.62       52.13      2.52 o 
   3   1   2     4599.92     4203.13     21.38 o 
   5   1   2     2038.13     1878.07     10.63 o 
   7   1   2     4399.27     3894.36     23.06 o 
   9   1   2      204.09      177.83      2.86 o 
  11   1   2     1662.71     1767.07     10.59 o 
  13   1   2     3338.89     3570.14     29.39 o 
  15   1   2      307.72      391.79      4.90 o 
  17   1   2      511.14      516.77      6.00 o 
  19   1   2      102.38      103.36      3.58 o 
  21   1   2      363.45      380.46      5.99 o 
  23   1   2      238.41      252.87      5.75 o 
  25   1   2      193.81      231.01      5.98 o 
  27   1   2      163.34      216.97      7.60 o 
  29   1   2      274.52      300.52      8.56 o 
  31   1   2        6.63       10.76      4.87 o 
  33   1   2       36.05       31.70      6.04 o 
  35   1   2       97.14       94.23      9.25 o 
  37   1   2       20.78       32.36     12.80 o 
  39   1   2        0.29       -3.04     12.89 o 
  41   1   2       27.49       31.11     17.49 o 
 -42   2   2       12.15       -9.14     24.73 o 
 -40   2   2        3.80       -5.89     10.71 o 
 -38   2   2       25.04       15.57      7.36 o 
 -36   2   2       40.93       52.74      7.96 o 
 -34   2   2       31.26       20.04      5.52 o 
 -32   2   2      170.70      176.65      7.75 o 
 -30   2   2      193.29      168.61      7.28 o 
 -28   2   2      197.43      212.22      7.11 o 
 -26   2   2      388.35      367.51      7.44 o 
 -24   2   2       94.57      101.39      4.64 o 
 -22   2   2      201.41      216.44      5.01 o 
 -20   2   2     1040.36     1152.30      9.30 o 
 -18   2   2       25.59       34.24      2.52 o 
 -16   2   2      328.77      317.93      4.35 o 
 -14   2   2     3505.21     3703.62     20.53 o 
 -12   2   2       55.61       57.48      2.25 o 
 -10   2   2     1322.10     1399.55     10.38 o 
  -8   2   2      874.26      932.36      6.20 o 
  -6   2   2     4715.67     4529.38     27.75 o 
  -4   2   2     1663.10     1577.23      7.97 o 
  -2   2   2     7772.24     7092.45     32.69 o 
   0   2   2    12263.39    11411.45     54.45 o 
   2   2   2      104.98       89.69      1.91 o 
   4   2   2     1577.34     1422.88      7.93 o 
   6   2   2     2123.51     2276.44     13.46 o 
   8   2   2      448.29      389.25      3.85 o 
  10   2   2        1.79       -0.59      1.45 o 
  12   2   2      227.59      247.43      3.36 o 
  14   2   2      146.93      151.79      3.04 o 
  16   2   2     1387.04     1348.44      9.34 o 
  18   2   2       64.67       65.79      2.81 o 
  20   2   2      151.61      158.12      4.87 o 
  22   2   2       74.76       79.32      3.77 o 
  24   2   2      780.76      792.72     11.64 o 
  26   2   2      160.62      130.36      6.14 o 
  28   2   2       60.21       69.93      5.61 o 
  30   2   2       46.80       39.14      5.34 o 
  32   2   2       13.23       24.60      5.91 o 
  34   2   2       96.93      111.44      7.85 o 
  36   2   2       82.66       91.61      9.00 o 
  38   2   2       49.50       60.85     15.00 o 
  40   2   2       31.41       15.87     16.67 o 
  42   2   2        8.06        5.20     22.47 o 
 -43   3   2       12.56       -1.59     16.69 o 
 -41   3   2        3.89       -3.60     12.12 o 
 -39   3   2       25.42       13.21     10.10 o 
 -37   3   2       46.58       51.66      7.03 o 
 -35   3   2       47.15       45.17      6.77 o 
 -33   3   2       15.77       11.51      6.81 o 
 -31   3   2       66.47       57.44      6.18 o 
 -29   3   2      177.30      175.78      7.27 o 
 -27   3   2       63.32       72.30      5.40 o 
 -25   3   2      182.09      211.22      6.97 o 
 -23   3   2      537.09      551.73      8.91 o 
 -21   3   2      644.93      687.86     10.44 o 
 -19   3   2      249.74      252.40      4.72 o 
 -17   3   2      121.17      111.30      3.17 o 
 -15   3   2       91.40      103.78      2.90 o 
 -13   3   2      339.50      416.60      5.70 o 
 -11   3   2      765.29      873.95      6.54 o 
  -9   3   2     2446.54     2561.95     20.93 o 
  -7   3   2      372.27      386.80      3.74 o 
  -5   3   2     2042.76     2169.31     13.14 o 
  -3   3   2     1409.65     1354.52      7.60 o 
  -1   3   2    10076.21     9874.99     50.13 o 
   1   3   2     2238.76     1951.04     12.67 o 
   3   3   2       58.33       73.18      2.06 o 
   5   3   2      355.41      323.55      3.03 o 
   7   3   2     1025.61      921.23      6.32 o 
   9   3   2      329.54      315.36      3.65 o 
  11   3   2     1599.35     1511.17     12.01 o 
  13   3   2      251.51      338.37      4.64 o 
  15   3   2      150.03      153.44      3.40 o 
  17   3   2      395.28      406.24      5.14 o 
  19   3   2     1896.62     1967.16     16.98 o 
  21   3   2      637.37      662.14      8.15 o 
  23   3   2      756.52      787.27     10.38 o 
  25   3   2      466.99      411.04      8.14 o 
  27   3   2      128.96      104.69      6.15 o 
  29   3   2       56.21       32.19      5.67 o 
  31   3   2       33.50       19.50      5.78 o 
  33   3   2      107.90      125.33      7.90 o 
  35   3   2       20.90       22.40      6.99 o 
  37   3   2       21.32       10.65      8.02 o 
  39   3   2       29.18       24.51     13.39 o 
 -42   4   2        6.22       -3.18     16.31 o 
 -40   4   2        2.79        9.56     10.73 o 
 -38   4   2       14.98       17.32      7.85 o 
 -36   4   2       25.98       37.70      7.39 o 
 -34   4   2        9.07        6.97      5.93 o 
 -32   4   2        2.75       -0.38      5.40 o 
 -30   4   2        7.99        5.22      5.64 o 
 -28   4   2       57.96       65.05      5.94 o 
 -26   4   2      159.29      187.72      7.31 o 
 -24   4   2      162.18      160.45      6.31 o 
 -22   4   2      215.52      220.55      6.02 o 
 -20   4   2      341.94      388.80      6.63 o 
 -18   4   2      160.80      200.12      4.90 o 
 -16   4   2      354.86      414.05      8.68 o 
 -14   4   2      179.55      173.55      3.39 o 
 -12   4   2      178.28      149.27      2.95 o 
 -10   4   2      670.21      605.74      7.51 o 
  -8   4   2      814.03      808.23      6.95 o 
  -6   4   2      410.41      414.93      3.75 o 
  -4   4   2      619.28      609.38      4.36 o 
  -2   4   2     1262.67     1237.37      7.69 o 
   0   4   2      265.32      259.48      3.18 o 
   2   4   2      967.48      972.36      6.98 o 
   4   4   2     3791.39     3934.80     23.29 o 
   6   4   2     6488.68     7055.16     51.04 o 
   8   4   2     3561.79     3781.76     26.25 o 
  10   4   2      419.95      427.03      5.01 o 
  12   4   2       26.68       26.10      2.07 o 
  14   4   2      349.16      317.20      4.86 o 
  16   4   2      162.62      187.81      4.74 o 
  18   4   2      834.43      798.81     14.19 o 
  20   4   2     2364.55     2143.06     22.41 o 
  22   4   2       55.73       62.16      5.44 o 
  24   4   2      147.25      116.74      5.68 o 
  26   4   2      140.90      147.42      6.58 o 
  28   4   2       24.22       28.24      4.99 o 
  30   4   2       10.94       14.70      5.15 o 
  32   4   2        4.23        9.47      5.48 o 
  34   4   2       35.87       23.22      6.86 o 
  36   4   2        3.56       -0.93      7.47 o 
  38   4   2       10.40        9.54     11.64 o 
  40   4   2       24.51       13.29     14.19 o 
 -41   5   2        7.80       21.85     14.24 o 
 -39   5   2        6.36        8.14     11.38 o 
 -37   5   2        5.60       18.44      9.15 o 
 -35   5   2        0.01       -6.81      6.81 o 
 -33   5   2        1.73       -5.56      5.61 o 
 -31   5   2       33.49       22.01      5.82 o 
 -29   5   2        6.06        3.09      5.05 o 
 -27   5   2      288.66      281.68      8.31 o 
 -25   5   2       28.98       25.87      4.76 o 
 -23   5   2      101.69       81.67      4.98 o 
 -21   5   2      375.77      366.24      7.02 o 
 -19   5   2      284.85      267.22      5.95 o 
 -17   5   2      515.64      527.71      8.07 o 
 -15   5   2      502.96      493.43      6.43 o 
 -13   5   2      564.83      659.62      8.29 o 
 -11   5   2      194.31      206.45      4.82 o 
  -9   5   2     1171.18     1194.03     10.95 o 
  -7   5   2      339.08      321.30      3.36 o 
  -5   5   2      283.48      321.42      3.74 o 
  -3   5   2     1673.66     1693.64     10.49 o 
  -1   5   2      466.14      456.71      5.42 o 
   1   5   2      385.79      400.74      4.51 o 
   3   5   2     1783.60     1960.06     12.16 o 
   5   5   2      520.25      550.96      6.85 o 
   7   5   2      527.27      536.65      6.38 o 
   9   5   2      535.97      482.01      5.51 o 
  11   5   2      384.96      386.42      5.22 o 
  13   5   2      713.08      732.60      8.70 o 
  15   5   2      261.60      274.31      5.82 o 
  17   5   2     1296.60     1216.52     18.31 o 
  19   5   2      449.30      457.12      8.07 o 
  21   5   2      117.84      125.11      5.57 o 
  23   5   2      277.20      256.35      7.25 o 
  25   5   2        6.37       14.94      5.03 o 
  27   5   2       22.46       16.56      5.28 o 
  29   5   2       17.71       11.94      5.46 o 
  31   5   2        4.74        1.99      5.49 o 
  33   5   2       12.84       -0.51      6.24 o 
  35   5   2       25.17       28.05      9.63 o 
  37   5   2        6.15       14.12     11.37 o 
  39   5   2        4.98       -4.98     16.05 o 
 -40   6   2        7.95       10.40     16.62 o 
 -38   6   2       23.11       30.41     13.72 o 
 -36   6   2       33.79       48.30      9.84 o 
 -34   6   2        9.29       -1.34      8.03 o 
 -32   6   2       51.12       59.91      6.86 o 
 -30   6   2       19.94       11.02      5.52 o 
 -28   6   2       13.43       13.96      5.00 o 
 -26   6   2       17.31       18.23      4.81 o 
 -24   6   2      153.16      146.83      6.80 o 
 -22   6   2     1248.14     1193.33     16.65 o 
 -20   6   2      914.78      898.57     21.47 o 
 -18   6   2       19.52       10.25      3.52 o 
 -16   6   2      168.40      163.45      6.18 o 
 -14   6   2       26.26       29.15      2.78 o 
 -12   6   2      424.77      365.36      5.49 o 
 -10   6   2      460.82      451.25      5.82 o 
  -8   6   2     1550.83     1592.59     15.56 o 
  -6   6   2      619.02      599.26      5.95 o 
  -4   6   2       95.58      107.50      3.29 o 
  -2   6   2      105.01      124.84      3.64 o 
   0   6   2      110.99      110.41      3.50 o 
   2   6   2      335.88      296.41      5.47 o 
   4   6   2     1021.57      956.87      8.47 o 
   6   6   2       34.52       44.81      2.24 o 
   8   6   2      194.83      166.44      4.20 o 
  10   6   2      187.48      188.15      4.00 o 
  12   6   2      721.58      782.79     10.64 o 
  14   6   2      379.97      407.79      6.93 o 
  16   6   2      992.90     1009.99     15.02 o 
  18   6   2      180.40      219.47      6.51 o 
  20   6   2      604.69      554.43     10.56 o 
  22   6   2      367.95      373.04      8.03 o 
  24   6   2       59.27       42.24      4.94 o 
  26   6   2       29.56       16.89      5.28 o 
  28   6   2       16.57       16.47      5.63 o 
  30   6   2       68.95       92.58      7.34 o 
  32   6   2        8.10       -0.07      7.09 o 
  34   6   2       41.64       52.83     12.01 o 
  36   6   2       14.27       29.87     16.14 o 
  38   6   2        4.93      -12.37     33.70 o 
 -37   7   2       13.93       10.85     15.15 o 
 -35   7   2       52.02       53.61     13.42 o 
 -33   7   2       11.23       20.66      9.58 o 
 -31   7   2       28.52       40.68      7.44 o 
 -29   7   2        3.08        6.06      5.08 o 
 -27   7   2       39.62       39.09      5.49 o 
 -25   7   2      178.51      201.37      7.13 o 
 -23   7   2       16.03       11.16      4.30 o 
 -21   7   2      109.36      106.40      5.33 o 
 -19   7   2      327.56      320.25      7.11 o 
 -17   7   2     1010.56     1042.11     18.43 o 
 -15   7   2      235.77      241.45      6.37 o 
 -13   7   2      640.57      671.48     12.26 o 
 -11   7   2      211.99      230.77      4.74 o 
  -9   7   2      538.89      575.39      7.35 o 
  -7   7   2     2110.53     2108.11     14.56 o 
  -5   7   2     1511.93     1500.26     14.87 o 
  -3   7   2      277.34      254.42      5.65 o 
  -1   7   2      317.48      298.49      8.30 o 
   1   7   2      277.55      257.02      6.65 o 
   3   7   2       40.59       27.31      3.64 o 
   5   7   2      152.48      153.62      4.40 o 
   7   7   2      181.89      176.60      5.05 o 
   9   7   2     1434.72     1350.42     14.05 o 
  11   7   2      473.06      536.13      7.69 o 
  13   7   2       15.94       11.12      2.95 o 
  15   7   2       13.52        6.92      3.40 o 
  17   7   2       47.13       69.08      4.80 o 
  19   7   2       18.77        5.64      3.91 o 
  21   7   2       15.79       17.04      4.22 o 
  23   7   2       20.56        8.61      4.46 o 
  25   7   2       51.74       60.40      5.62 o 
  27   7   2       41.76       53.16      6.27 o 
  29   7   2       44.35       55.77      6.76 o 
  31   7   2       46.61       51.60      9.34 o 
  33   7   2       90.56      117.65     17.00 o 
  35   7   2       43.45       35.99     16.27 o 
  37   7   2        7.39       13.33     16.59 o 
 -36   8   2        0.46      -11.08     14.02 o 
 -34   8   2        3.45        8.13     12.19 o 
 -32   8   2        7.87        4.55     10.99 o 
 -30   8   2       38.97       28.84      8.87 o 
 -28   8   2       95.85       88.82      6.69 o 
 -26   8   2       59.88       66.56      5.95 o 
 -24   8   2       12.22        8.81      4.55 o 
 -22   8   2       55.20       64.50      5.12 o 
 -20   8   2        4.16        3.33      3.88 o 
 -18   8   2       26.47       26.83      4.01 o 
 -16   8   2       52.51       47.23      5.05 o 
 -14   8   2      120.34      129.14      4.49 o 
 -12   8   2      132.07      132.59      4.65 o 
 -10   8   2      466.67      474.13      6.66 o 
  -8   8   2      267.48      283.13      6.11 o 
  -6   8   2      524.36      535.84      8.24 o 
  -4   8   2      586.80      609.62      9.55 o 
  -2   8   2      955.80      908.75     12.33 o 
   0   8   2      139.24      118.88      5.06 o 
   2   8   2       23.12       22.59      4.35 o 
   4   8   2      617.43      559.40      9.69 o 
   6   8   2      197.18      160.42      6.08 o 
   8   8   2      440.01      386.11      7.10 o 
  10   8   2      356.46      368.07      5.64 o 
  12   8   2       30.43       26.15      3.16 o 
  14   8   2      129.84      112.31      4.67 o 
  16   8   2       49.35       70.70      5.79 o 
  18   8   2        6.70        6.12      3.93 o 
  20   8   2       59.65       69.49      5.15 o 
  22   8   2       12.60       13.03      4.68 o 
  24   8   2       14.78       12.64      5.42 o 
  26   8   2        0.99        5.50      5.06 o 
  28   8   2       36.81       47.91      8.95 o 
  30   8   2       31.89       32.70     10.89 o 
  32   8   2        3.55      -13.15     13.30 o 
  34   8   2        7.56        7.55     14.83 o 
 -33   9   2       24.72       27.74     14.62 o 
 -31   9   2       24.16       31.54     12.42 o 
 -29   9   2       19.62       22.71     10.08 o 
 -27   9   2       13.69       13.09      6.82 o 
 -25   9   2        7.30        5.11      4.77 o 
 -23   9   2       68.03       73.58      5.56 o 
 -21   9   2        1.27       -2.74      4.03 o 
 -19   9   2       58.44       61.69      4.93 o 
 -17   9   2       86.53       84.70      5.90 o 
 -15   9   2      195.79      212.56      6.75 o 
 -13   9   2        2.33       -3.43      3.50 o 
 -11   9   2        8.66        5.36      3.81 o 
  -9   9   2      126.67      130.41      5.44 o 
  -7   9   2      200.48      218.49      5.83 o 
  -5   9   2       93.51       85.81      4.44 o 
  -3   9   2      454.17      467.96     11.58 o 
  -1   9   2      325.50      303.39     10.18 o 
   1   9   2      169.89      157.75      6.65 o 
   3   9   2      124.43      130.15      8.39 o 
   5   9   2       24.40       17.18      4.18 o 
   7   9   2       78.44       93.81      4.81 o 
   9   9   2        9.72        0.37      3.08 o 
  11   9   2      250.55      209.34      5.02 o 
  13   9   2      123.65      158.48      5.07 o 
  15   9   2       11.13        5.23      3.68 o 
  17   9   2       26.17       32.79      4.46 o 
  19   9   2       47.41       49.94      5.05 o 
  21   9   2        2.41        2.01      4.52 o 
  23   9   2       11.27        4.26      4.94 o 
  25   9   2       16.78       18.64      6.88 o 
  27   9   2        8.21        6.96     10.83 o 
  29   9   2       13.35       13.98     41.71 o 
  31   9   2        5.78       14.01     15.72 o 
  33   9   2        1.29       -0.12     14.13 o 
 -30  10   2      123.10      139.95     15.59 o 
 -28  10   2       77.84       93.96     14.76 o 
 -26  10   2       15.91       16.51      8.34 o 
 -24  10   2       16.13        2.37      6.25 o 
 -22  10   2        7.40        6.32      5.16 o 
 -20  10   2       22.38       19.66      5.45 o 
 -18  10   2       10.17        5.41      4.34 o 
 -16  10   2      234.33      266.46      7.43 o 
 -14  10   2        8.47       -3.79      4.15 o 
 -12  10   2       85.40       87.80      5.93 o 
 -10  10   2       41.15       36.82      4.96 o 
  -8  10   2       43.86       49.58      4.78 o 
  -6  10   2      103.56      115.88      7.50 o 
  -4  10   2       59.60       65.88      5.82 o 
  -2  10   2      140.65      161.38      8.27 o 
   0  10   2       87.23       90.78      8.03 o 
   2  10   2        5.05        2.02      4.98 o 
   4  10   2       75.31       68.07      6.38 o 
   6  10   2       17.84       13.64      4.79 o 
   8  10   2        7.32        9.37      3.61 o 
  10  10   2       19.03       20.21      3.97 o 
  12  10   2       77.56       86.06      4.73 o 
  14  10   2       18.84       14.34      4.27 o 
  16  10   2        9.59        5.95      4.20 o 
  18  10   2        9.23        2.59      4.31 o 
  20  10   2        3.48        4.17      4.80 o 
  22  10   2       13.66        4.65      6.29 o 
  24  10   2        6.52       -7.62      7.62 o 
  26  10   2       11.03        3.16      9.47 o 
  28  10   2        4.96        9.25     11.27 o 
  30  10   2        3.90       14.13     14.19 o 
 -27  11   2       27.38       27.14     11.32 o 
 -25  11   2       48.79       41.16     10.32 o 
 -23  11   2       12.83        7.03      7.65 o 
 -21  11   2       31.13       24.61      6.19 o 
 -19  11   2       10.74       16.39      6.07 o 
 -17  11   2      128.89      162.80      7.44 o 
 -15  11   2       99.81      108.00      6.93 o 
 -13  11   2        3.84       -1.08      5.24 o 
 -11  11   2       40.37       41.67      6.59 o 
  -9  11   2       77.92       90.66      6.48 o 
  -7  11   2       21.27       23.91      4.96 o 
  -5  11   2        3.38       -3.02      4.48 o 
  -3  11   2        3.51       -5.55      5.55 o 
  -1  11   2       14.10       13.97      5.70 o 
   1  11   2        8.53       14.51      5.96 o 
   3  11   2        2.07        0.26      7.96 o 
   5  11   2       20.37       15.21      6.54 o 
   7  11   2       13.81       10.32      5.29 o 
   9  11   2        8.46        0.76      4.80 o 
  11  11   2        5.21        4.32      4.12 o 
  13  11   2        1.47        3.81      4.01 o 
  15  11   2       39.47       59.39      7.49 o 
  17  11   2       13.48       14.14      5.39 o 
  19  11   2        7.84        9.86      7.11 o 
  21  11   2       30.09       41.20      8.46 o 
  23  11   2       15.71       16.82      9.53 o 
  25  11   2       53.07       72.88     11.51 o 
 -22  12   2        4.02       11.72      8.51 o 
 -20  12   2        3.90       13.32      8.04 o 
 -18  12   2       20.82       18.32      9.43 o 
 -16  12   2       56.13       68.59      8.92 o 
 -14  12   2       10.93        2.45      7.30 o 
 -12  12   2       47.10       64.76      8.80 o 
 -10  12   2        3.82       -8.91      9.15 o 
  -8  12   2        9.82       10.24      7.36 o 
  -6  12   2        4.56       -2.50      7.52 o 
  -4  12   2       50.34       62.02      8.22 o 
  -2  12   2        0.04       -2.85     18.28 o 
   0  12   2       20.89       45.58     15.42 o 
   2  12   2        9.07        0.78     13.97 o 
   4  12   2        6.98       14.22     14.04 o 
   6  12   2        0.63        5.42      9.85 o 
   8  12   2       59.34       64.09      9.42 o 
  10  12   2       46.51       54.20      8.13 o 
  12  12   2        2.53       -5.35      5.35 o 
  14  12   2       10.61       12.80      6.67 o 
  16  12   2        6.66       -1.15      6.34 o 
  18  12   2        7.28       -5.52      7.50 o 
  20  12   2       47.50       61.88     10.12 o 
 -15  13   2        2.95       -8.83     10.51 o 
 -13  13   2        8.09       -4.57     10.75 o 
 -11  13   2       27.50       20.05     10.56 o 
  -9  13   2       53.13       67.82     16.85 o 
  -7  13   2       36.04       67.90     16.26 o 
   9  13   2       50.11       41.04      9.74 o 
  11  13   2       14.22       10.97     13.96 o 
  13  13   2       28.24       16.50     10.08 o 
  15  13   2       25.47       29.64      9.17 o 
 -40   0   3       22.88       25.07     24.06 o 
 -38   0   3       32.91       13.54     28.54 o 
 -36   0   3       48.03       24.56     11.94 o 
 -34   0   3        9.99       13.06      8.10 o 
 -32   0   3        4.73        9.05      6.85 o 
 -30   0   3      214.65      226.70     10.76 o 
 -28   0   3       86.04       86.98      6.66 o 
 -26   0   3       26.78       31.16      5.20 o 
 -24   0   3      370.27      354.40      9.05 o 
 -22   0   3     1482.12     1530.38     18.28 o 
 -20   0   3      389.81      386.30      8.04 o 
 -18   0   3       90.10       88.86      4.67 o 
 -16   0   3      512.27      515.96      8.09 o 
 -14   0   3     4000.06     3929.39     31.36 o 
 -12   0   3      455.72      462.05      6.90 o 
 -10   0   3       90.31       86.87      3.54 o 
  -8   0   3     2490.25     2603.54     21.06 o 
  -6   0   3     1109.00     1031.85     10.30 o 
  -4   0   3     3723.27     3268.27     23.42 o 
  -2   0   3     9044.65     8352.93     58.16 o 
   0   0   3      422.34      470.91      7.28 o 
   2   0   3     7859.60     6770.37     59.25 o 
   4   0   3      240.17      229.51      4.72 o 
   6   0   3      214.44      193.74      4.17 o 
   8   0   3     4720.73     4395.57     34.74 o 
  10   0   3     1185.03     1064.33     10.93 o 
  12   0   3        2.75       -2.48      2.48 o 
  14   0   3      572.33      521.13      8.18 o 
  16   0   3      821.81      870.59     11.17 o 
  18   0   3       28.39       28.62      3.96 o 
  20   0   3      219.26      244.14      7.23 o 
  22   0   3        1.34       -4.22      4.22 o 
  24   0   3      878.64      757.47     13.80 o 
  26   0   3      152.28      152.96      7.49 o 
  28   0   3       96.52       83.86      7.11 o 
  30   0   3       66.74       69.96     11.75 o 
  32   0   3      125.56      112.50     13.98 o 
  34   0   3       31.90       26.55     15.24 o 
  36   0   3        8.96       25.08     12.70 o 
  38   0   3        5.25       23.04     15.94 o 
  40   0   3        5.57       20.12     22.80 o 
 -43   1   3        1.72      -23.31     25.82 o 
 -41   1   3       27.53       25.40     14.61 o 
 -39   1   3       94.81       88.43     11.82 o 
 -37   1   3       44.13       41.18      7.83 o 
 -35   1   3        3.79        6.45      6.50 o 
 -33   1   3       37.38       16.55      6.39 o 
 -31   1   3      284.83      280.17      9.14 o 
 -29   1   3      310.81      310.78      7.53 o 
 -27   1   3       93.47      107.09      5.22 o 
 -25   1   3       16.13        6.75      3.36 o 
 -23   1   3      389.73      391.64      6.32 o 
 -21   1   3     1074.13     1049.83      9.83 o 
 -19   1   3     1078.40     1100.88      9.26 o 
 -17   1   3      853.12      888.54      7.69 o 
 -15   1   3      639.46      699.09      6.46 o 
 -13   1   3      304.79      297.58      4.13 o 
 -11   1   3      591.78      590.33      5.35 o 
  -9   1   3     1777.64     1709.39     10.31 o 
  -7   1   3     9083.21     9473.17     43.85 o 
  -5   1   3     7203.15     6670.75     30.57 o 
  -3   1   3     1381.32     1213.97      7.32 o 
  -1   1   3      375.01      263.41      3.22 o 
   1   1   3     1492.37     1419.24      8.76 o 
   3   1   3      645.96      576.23      4.95 o 
   5   1   3      452.89      393.28      4.05 o 
   7   1   3     1370.06     1362.93      8.64 o 
   9   1   3     1225.16     1402.20      9.11 o 
  11   1   3      114.40      123.25      2.81 o 
  13   1   3     1259.34     1235.20     11.68 o 
  15   1   3       35.81       45.16      2.42 o 
  17   1   3     1653.80     1480.24     13.26 o 
  19   1   3      187.06      199.41      4.39 o 
  21   1   3      177.70      159.31      4.39 o 
  23   1   3     1252.81     1229.54     13.29 o 
  25   1   3       98.10      114.39      4.64 o 
  27   1   3      159.63      135.31      6.34 o 
  29   1   3       51.16       59.23      5.88 o 
  31   1   3      236.21      297.81      9.15 o 
  33   1   3       33.61       38.04      7.02 o 
  35   1   3       48.79       63.63     11.89 o 
  37   1   3       22.77        6.19     11.12 o 
  39   1   3       14.78       23.08     15.77 o 
 -42   2   3        4.60       20.62     24.73 o 
 -40   2   3       12.46       12.31     11.39 o 
 -38   2   3        7.89       -2.78      7.91 o 
 -36   2   3        4.69        2.33      6.93 o 
 -34   2   3       40.33       34.32      6.20 o 
 -32   2   3       24.65       20.42      5.76 o 
 -30   2   3        5.93       -3.58      4.61 o 
 -28   2   3      163.03      160.94      6.89 o 
 -26   2   3       21.07       19.54      4.10 o 
 -24   2   3      391.92      425.02      7.30 o 
 -22   2   3      237.05      240.05      5.47 o 
 -20   2   3      523.89      558.83      6.64 o 
 -18   2   3     2445.11     2562.11     16.23 o 
 -16   2   3      441.15      450.29      5.09 o 
 -14   2   3      395.25      428.86      4.73 o 
 -12   2   3      869.93      845.52      7.13 o 
 -10   2   3     1765.11     2024.86     15.23 o 
  -8   2   3      864.63      925.14      6.49 o 
  -6   2   3     3631.54     3479.17     16.41 o 
  -4   2   3      347.84      273.61      3.07 o 
  -2   2   3     1206.58     1101.33      7.01 o 
   0   2   3      851.73      824.24      5.45 o 
   2   2   3     1490.42     1422.84      8.47 o 
   4   2   3       88.67       72.66      2.04 o 
   6   2   3     3773.39     3704.26     28.22 o 
   8   2   3      498.92      475.79      4.83 o 
  10   2   3     2703.54     2562.81     21.80 o 
  12   2   3       76.58       66.51      2.39 o 
  14   2   3      463.04      496.36      5.83 o 
  16   2   3      260.43      260.30      4.07 o 
  18   2   3      813.21      780.84      7.14 o 
  20   2   3      237.22      259.64      4.80 o 
  22   2   3       50.78       48.28      3.78 o 
  24   2   3      263.06      268.19      7.88 o 
  26   2   3      210.43      203.16      7.49 o 
  28   2   3       23.06       22.95      5.10 o 
  30   2   3      117.99      118.49      7.77 o 
  32   2   3       12.51       14.40      6.16 o 
  34   2   3       50.00       60.96      7.83 o 
  36   2   3       57.85       65.03      9.53 o 
  38   2   3       33.24       16.26     23.89 o 
  40   2   3       77.30       79.47     28.75 o 
 -41   3   3       11.64       24.12     14.79 o 
 -39   3   3        3.29        0.69      9.90 o 
 -37   3   3       10.12        7.37      7.27 o 
 -35   3   3       41.44       30.54      6.58 o 
 -33   3   3       10.26       14.52      6.20 o 
 -31   3   3       76.14       83.10      6.72 o 
 -29   3   3       81.58       80.30      6.63 o 
 -27   3   3        2.75       -2.22      4.21 o 
 -25   3   3      145.08      174.06      6.59 o 
 -23   3   3      559.01      551.66      9.16 o 
 -21   3   3      464.40      486.50      7.61 o 
 -19   3   3      261.94      277.26      5.04 o 
 -17   3   3        5.54        3.29      2.28 o 
 -15   3   3       58.72       57.31      2.61 o 
 -13   3   3      254.57      224.42      4.03 o 
 -11   3   3     1195.40     1236.80     10.43 o 
  -9   3   3      240.19      265.87      3.20 o 
  -7   3   3      893.70      873.79      5.77 o 
  -5   3   3      483.50      495.92      4.13 o 
  -3   3   3      235.01      256.96      2.88 o 
  -1   3   3     4747.50     4782.20     23.15 o 
   1   3   3     3732.58     3635.77     17.26 o 
   3   3   3     9938.83     9889.34     60.83 o 
   5   3   3       61.01       88.89      2.32 o 
   7   3   3     2258.52     2382.48     17.73 o 
   9   3   3     1732.39     1754.26     14.80 o 
  11   3   3      670.56      648.66      5.97 o 
  13   3   3      282.87      280.00      4.10 o 
  15   3   3      384.53      337.64      5.21 o 
  17   3   3      230.40      232.63      4.63 o 
  19   3   3      530.67      481.45      6.59 o 
  21   3   3      975.89      957.16     11.85 o 
  23   3   3     1037.55      990.14     12.17 o 
  25   3   3      205.45      217.67      6.98 o 
  27   3   3      202.66      221.62      8.09 o 
  29   3   3       50.70       51.85      6.04 o 
  31   3   3       86.04      111.18      7.84 o 
  33   3   3       44.68       54.21      7.82 o 
  35   3   3       19.54       11.85      7.52 o 
  37   3   3       29.87       29.34      9.47 o 
  39   3   3       31.19       54.08     18.89 o 
 -42   4   3        0.65      -10.96     16.53 o 
 -40   4   3        2.17       11.19     15.75 o 
 -38   4   3        0.00       -4.30      8.57 o 
 -36   4   3       51.70       54.20      7.91 o 
 -34   4   3       21.16       12.96      6.09 o 
 -32   4   3       20.53       25.53      6.01 o 
 -30   4   3        6.49       10.58      5.30 o 
 -28   4   3       37.86       35.08      5.46 o 
 -26   4   3       33.01       30.06      5.17 o 
 -24   4   3      294.32      307.38      7.95 o 
 -22   4   3      179.16      185.44      5.87 o 
 -20   4   3      313.60      296.39      6.45 o 
 -18   4   3      222.21      232.66      5.39 o 
 -16   4   3      310.13      326.09      5.53 o 
 -14   4   3      162.48      185.49      4.03 o 
 -12   4   3      277.44      267.57      3.81 o 
 -10   4   3      317.68      325.31      4.08 o 
  -8   4   3       47.19       56.65      2.21 o 
  -6   4   3       83.86      105.65      2.20 o 
  -4   4   3      354.84      406.90      3.68 o 
  -2   4   3      844.68      830.33      5.90 o 
   0   4   3      898.02     1004.16      6.49 o 
   2   4   3     7946.65     8136.46     46.36 o 
   4   4   3     2112.68     2145.53     14.19 o 
   6   4   3      425.38      501.58      4.75 o 
   8   4   3     2074.64     2086.23     19.63 o 
  10   4   3     1126.17     1150.32     12.33 o 
  12   4   3       75.74       95.03      3.81 o 
  14   4   3      810.75      708.83     10.76 o 
  16   4   3     1911.65     1781.88     19.94 o 
  18   4   3      780.21      826.40     11.65 o 
  20   4   3      883.10      901.35     11.88 o 
  22   4   3        2.47       -2.27      4.03 o 
  24   4   3      105.54      114.80      6.35 o 
  26   4   3       96.47      105.26      6.51 o 
  28   4   3       13.16       17.03      5.74 o 
  30   4   3       17.47       11.70      6.05 o 
  32   4   3        0.58       -5.73      5.73 o 
  34   4   3       24.29       21.27      7.10 o 
  36   4   3       18.92       21.26     11.13 o 
  38   4   3        2.29        0.36     13.42 o 
  40   4   3       26.37       11.81     32.53 o 
 -41   5   3        1.77        3.98     15.35 o 
 -39   5   3        5.38        3.71     10.76 o 
 -37   5   3       32.82       42.54      9.98 o 
 -35   5   3        8.13        2.00      7.18 o 
 -33   5   3       20.27       22.22      6.30 o 
 -31   5   3        4.25       -1.79      5.28 o 
 -29   5   3       37.23       26.39      5.62 o 
 -27   5   3       87.10       91.77      6.42 o 
 -25   5   3      579.18      586.86     14.66 o 
 -23   5   3      241.09      234.77      8.06 o 
 -21   5   3       29.13       23.74      3.77 o 
 -19   5   3      100.28      108.12      4.47 o 
 -17   5   3      313.55      292.40      6.40 o 
 -15   5   3        8.58        2.12      2.74 o 
 -13   5   3       61.82       57.22      3.02 o 
 -11   5   3      133.33      135.86      3.94 o 
  -9   5   3      550.62      546.19      7.48 o 
  -7   5   3      121.20      142.56      2.94 o 
  -5   5   3      674.95      713.00      5.46 o 
  -3   5   3     1060.45     1094.52      7.64 o 
  -1   5   3      447.92      491.01      4.54 o 
   1   5   3      106.78       95.01      2.91 o 
   3   5   3      395.67      354.74      4.16 o 
   5   5   3     2511.57     2561.34     21.17 o 
   7   5   3      689.79      654.92      6.29 o 
   9   5   3       28.38       19.73      2.30 o 
  11   5   3      243.17      299.92      6.05 o 
  13   5   3      179.06      193.31      5.00 o 
  15   5   3     1303.87     1359.35     15.58 o 
  17   5   3      353.56      321.51     10.64 o 
  19   5   3      230.21      229.17      6.63 o 
  21   5   3      417.67      401.69      8.17 o 
  23   5   3      136.00      158.28      6.73 o 
  25   5   3      218.28      268.36      9.88 o 
  27   5   3       77.81       85.46      7.76 o 
  29   5   3       20.62       22.62      6.12 o 
  31   5   3       57.43       69.45      7.53 o 
  33   5   3       11.31       -7.26      7.26 o 
  35   5   3       44.89       44.59     10.51 o 
  37   5   3       29.07       37.71     17.79 o 
  39   5   3       43.65       60.05     19.44 o 
 -38   6   3        5.47        9.45     12.46 o 
 -36   6   3        5.83        9.03      9.51 o 
 -34   6   3       29.41       19.74      8.40 o 
 -32   6   3       15.04       10.50      5.99 o 
 -30   6   3       90.02       95.04      7.09 o 
 -28   6   3       21.92       22.02      5.46 o 
 -26   6   3      169.46      185.12      7.31 o 
 -24   6   3      259.16      267.92      9.06 o 
 -22   6   3      425.27      448.49     11.97 o 
 -20   6   3      843.09      809.65     13.26 o 
 -18   6   3      492.46      500.14      7.78 o 
 -16   6   3      112.76      131.07      4.68 o 
 -14   6   3      143.77      143.42      4.22 o 
 -12   6   3      134.36      126.92      3.83 o 
 -10   6   3      540.10      548.02      6.30 o 
  -8   6   3      365.03      334.99      4.60 o 
  -6   6   3      253.46      195.20      4.23 o 
  -4   6   3       40.36       61.91      2.42 o 
  -2   6   3       31.55       29.94      1.94 o 
   0   6   3     1138.11     1106.99      7.59 o 
   2   6   3      289.42      285.45      4.26 o 
   4   6   3      164.69      179.24      3.53 o 
   6   6   3      240.60      205.60      4.45 o 
   8   6   3      153.60      189.31      3.99 o 
  10   6   3       70.14       61.76      3.22 o 
  12   6   3        4.11       -1.35      2.86 o 
  14   6   3      105.46      109.94      6.32 o 
  16   6   3       94.65      104.95      6.08 o 
  18   6   3      461.04      467.37     11.59 o 
  20   6   3        3.58       -0.85      3.94 o 
  22   6   3        0.10       -0.23      4.13 o 
  24   6   3       84.91       77.19      5.81 o 
  26   6   3       19.95       16.21      5.43 o 
  28   6   3       32.67       35.97      6.16 o 
  30   6   3        6.51       17.50      6.52 o 
  32   6   3      204.10      247.59     18.94 o 
  34   6   3       76.71       73.85     12.65 o 
  36   6   3       99.65      147.94     21.07 o 
  38   6   3        7.56        6.39     16.36 o 
 -37   7   3        5.88       20.38     15.17 o 
 -35   7   3       23.87        9.33     12.00 o 
 -33   7   3       36.56       22.35      9.64 o 
 -31   7   3       12.17        7.93      8.73 o 
 -29   7   3        4.33        2.25      5.71 o 
 -27   7   3       21.70        9.08      5.41 o 
 -25   7   3       52.96       41.53      5.71 o 
 -23   7   3       71.01       82.76      5.66 o 
 -21   7   3      109.42      108.89      5.75 o 
 -19   7   3      156.31      165.13      5.93 o 
 -17   7   3       55.90       58.29      4.47 o 
 -15   7   3       12.06        9.19      4.00 o 
 -13   7   3        2.93       -2.69      2.69 o 
 -11   7   3     1015.49     1043.88      9.43 o 
  -9   7   3     1128.65     1177.37     10.70 o 
  -7   7   3     1618.52     1615.94     12.83 o 
  -5   7   3     1385.85     1394.35     16.31 o 
  -3   7   3      100.35       72.86      4.39 o 
  -1   7   3      625.64      562.26      7.59 o 
   1   7   3      135.67      139.88      3.94 o 
   3   7   3      118.18      113.83      3.27 o 
   5   7   3     1242.86     1168.04     10.90 o 
   7   7   3      119.72      110.33      4.14 o 
   9   7   3      265.39      305.54      5.30 o 
  11   7   3      300.27      279.25      5.70 o 
  13   7   3      206.59      202.12      5.68 o 
  15   7   3       60.93       41.10      4.26 o 
  17   7   3       15.07        4.09      3.94 o 
  19   7   3       36.98       41.10      5.18 o 
  21   7   3       12.93       11.40      4.55 o 
  23   7   3       45.48       44.09      5.68 o 
  25   7   3       46.89       57.88      6.33 o 
  27   7   3       93.48      113.04      7.50 o 
  29   7   3       59.41       71.08      9.69 o 
  31   7   3       11.21        6.48      9.70 o 
  33   7   3       40.67       40.20     15.82 o 
  35   7   3       12.50       13.07     16.72 o 
 -34   8   3        1.71      -10.86     10.86 o 
 -32   8   3       29.97       33.58     12.07 o 
 -30   8   3        1.35       -0.78      8.62 o 
 -28   8   3       12.86        8.71      6.55 o 
 -26   8   3       16.76       15.72      5.31 o 
 -24   8   3        5.91        5.42      4.54 o 
 -22   8   3       37.67       36.65      4.85 o 
 -20   8   3        1.58       -3.98      3.98 o 
 -18   8   3      121.37      132.53      5.57 o 
 -16   8   3       61.38       59.62      4.36 o 
 -14   8   3      146.87      154.88      5.61 o 
 -12   8   3       98.39       95.96      4.20 o 
 -10   8   3       86.84       98.66      4.12 o 
  -8   8   3      225.31      202.21      5.82 o 
  -6   8   3      391.88      407.82      7.10 o 
  -4   8   3      550.60      609.22      8.04 o 
  -2   8   3      158.84      120.84      4.68 o 
   0   8   3       15.87        5.50      3.29 o 
   2   8   3      242.92      222.71      5.94 o 
   4   8   3      256.10      246.84      4.89 o 
   6   8   3      167.07      160.84      4.33 o 
   8   8   3      298.21      284.95      5.82 o 
  10   8   3      566.96      572.51      7.85 o 
  12   8   3       46.68       27.98      3.87 o 
  14   8   3       13.95        5.83      3.63 o 
  16   8   3       19.77        3.70      3.92 o 
  18   8   3        5.72        0.01      4.04 o 
  20   8   3       34.71       28.80      4.89 o 
  22   8   3        5.98        4.63      4.66 o 
  24   8   3       25.65       18.25      5.28 o 
  26   8   3        0.64       -1.14      5.75 o 
  28   8   3      118.14      129.11     13.01 o 
  30   8   3        6.78       -9.33     12.89 o 
  32   8   3        6.83       -2.06     14.06 o 
  34   8   3        2.43       14.36     15.97 o 
 -33   9   3       44.51       74.71     25.28 o 
 -31   9   3       34.68       26.37     12.62 o 
 -29   9   3       25.78       23.54      9.86 o 
 -27   9   3        3.00       -5.90      8.85 o 
 -25   9   3       46.93       47.68      6.12 o 
 -23   9   3        4.75        2.50      4.51 o 
 -21   9   3       17.80       14.24      4.56 o 
 -19   9   3       46.36       52.62      5.54 o 
 -17   9   3       66.67       68.46      6.37 o 
 -15   9   3       93.72       83.77      5.54 o 
 -13   9   3        1.56       -0.54      3.23 o 
 -11   9   3       28.69       38.22      4.53 o 
  -9   9   3       67.43       70.94      5.51 o 
  -7   9   3       36.14       44.08      4.34 o 
  -5   9   3      201.15      205.52      6.87 o 
  -3   9   3      168.28      195.27      5.82 o 
  -1   9   3      333.98      327.15      7.11 o 
   1   9   3       69.99       56.41      4.50 o 
   3   9   3      148.42      125.34      5.55 o 
   5   9   3      120.94      137.23      5.21 o 
   7   9   3       43.04       55.96      4.23 o 
   9   9   3      204.32      206.59      4.94 o 
  11   9   3      121.14      107.13      4.65 o 
  13   9   3       54.32       65.71      4.72 o 
  15   9   3        2.72        0.14      4.01 o 
  17   9   3        1.74        1.94      4.38 o 
  19   9   3        7.30        6.10      4.51 o 
  21   9   3        6.93        5.74      4.82 o 
  23   9   3       13.72        4.43      5.14 o 
  25   9   3       15.52       18.12      8.74 o 
  27   9   3        1.66        1.26     12.83 o 
  29   9   3        2.23        2.11     16.56 o 
  31   9   3       18.44       22.23     15.14 o 
 -30  10   3       59.65       65.28     13.72 o 
 -28  10   3       19.23       18.48     11.30 o 
 -26  10   3       14.52       -0.74      9.89 o 
 -24  10   3        5.34        3.55      7.87 o 
 -22  10   3        5.35        1.47      5.59 o 
 -20  10   3       56.74       59.72      5.69 o 
 -18  10   3       14.61        6.23      4.58 o 
 -16  10   3       74.96       80.79      5.40 o 
 -14  10   3        0.86       -3.74      3.74 o 
 -12  10   3       82.23      105.80      5.89 o 
 -10  10   3        3.19       -5.29      5.65 o 
  -8  10   3       51.87       66.93      5.90 o 
  -6  10   3       12.25       10.35      3.94 o 
  -4  10   3      116.24      128.73      5.66 o 
  -2  10   3      117.94      114.97      5.39 o 
   0  10   3        7.79       -3.74      3.74 o 
   2  10   3       35.05       29.22      4.66 o 
   4  10   3        3.03       -4.27      4.27 o 
   6  10   3       37.82       37.95      4.69 o 
   8  10   3        3.06        4.70      4.57 o 
  10  10   3        3.43       -1.17      3.24 o 
  12  10   3       48.58       57.05      4.39 o 
  14  10   3        6.44        0.85      4.27 o 
  16  10   3        0.43       -0.63      4.34 o 
  18  10   3       51.87       67.95      5.85 o 
  20  10   3       27.64       28.66      6.57 o 
  22  10   3        0.18       -6.81      6.81 o 
  24  10   3        6.94       -7.89      9.72 o 
  26  10   3       22.29       16.11     10.08 o 
  28  10   3        2.22       -2.90     14.18 o 
 -25  11   3        2.10        1.14      8.92 o 
 -23  11   3       12.63        6.35      8.49 o 
 -21  11   3       23.57       17.83      7.56 o 
 -19  11   3       36.95       37.10      6.76 o 
 -17  11   3      153.17      165.67      8.52 o 
 -15  11   3        6.27       -1.59      6.83 o 
 -13  11   3       17.92       15.25      6.59 o 
 -11  11   3       23.03       23.12      6.54 o 
  -9  11   3        9.97       -0.51      6.95 o 
  -7  11   3       19.00       11.36      5.33 o 
  -5  11   3       15.47        1.24      4.89 o 
  -3  11   3        3.55        1.89      4.51 o 
  -1  11   3       12.30        7.63      4.90 o 
   1  11   3        7.87        3.76      5.63 o 
   3  11   3        8.63        2.83      4.78 o 
   5  11   3        0.57        1.25      4.82 o 
   7  11   3       27.76       23.74      6.07 o 
   9  11   3        1.71       -4.32      4.91 o 
  11  11   3       49.96       53.01      5.62 o 
  13  11   3        6.66       10.39      6.08 o 
  15  11   3        3.70       -4.64      4.64 o 
  17  11   3       10.46       -0.82      6.30 o 
  19  11   3        5.30        2.32      6.90 o 
  21  11   3       21.29       20.98      9.18 o 
  23  11   3       28.16       31.57     10.89 o 
  25  11   3        4.61       -0.23      9.68 o 
 -22  12   3       18.95        1.93     14.42 o 
 -20  12   3       20.18       23.95      7.91 o 
 -18  12   3        7.88        2.49      6.92 o 
 -16  12   3        0.10        5.19      7.55 o 
 -14  12   3        5.20       12.48     13.50 o 
 -12  12   3       57.30       68.02      8.71 o 
 -10  12   3       17.25        2.87      6.39 o 
  -8  12   3       23.67       21.28      8.59 o 
  -6  12   3       10.54       10.90      6.93 o 
  -4  12   3        9.03       -1.42      6.03 o 
  -2  12   3        6.95        3.07      6.81 o 
   0  12   3       32.94       31.23      7.17 o 
   2  12   3        9.52        9.33      6.53 o 
   4  12   3       16.04       11.21      6.76 o 
   6  12   3       25.62       22.01      8.99 o 
   8  12   3       71.74       74.92     16.93 o 
  10  12   3        2.22        2.08      8.91 o 
  12  12   3        5.05       -6.27      6.27 o 
  14  12   3        4.68       -6.77      6.77 o 
  16  12   3       28.51       33.14      7.58 o 
  18  12   3       37.56       36.43      9.15 o 
  20  12   3       18.59       19.18      9.47 o 
 -13  13   3        3.17       -7.70     10.84 o 
 -11  13   3        0.44      -10.15     10.15 o 
  -9  13   3        5.86       -3.43     10.11 o 
  -7  13   3        0.70       -9.51      9.51 o 
  -5  13   3        2.19       -9.56      9.56 o 
  -3  13   3       27.25       26.74      8.42 o 
  -1  13   3       18.60       21.15      9.87 o 
   1  13   3        2.80       -2.09      8.76 o 
   3  13   3       26.26       24.49     12.32 o 
   5  13   3       72.73       93.53     12.99 o 
   7  13   3       10.60       -9.05      9.05 o 
   9  13   3       35.48       42.73     10.81 o 
  11  13   3        1.34        5.30      7.77 o 
  13  13   3       38.77       54.30      9.64 o 
 -40   0   4       23.13        5.37     23.05 o 
 -38   0   4       45.68       42.17     16.13 o 
 -36   0   4       20.26       19.15     20.45 o 
 -34   0   4       10.59       -4.35      8.47 o 
 -32   0   4      165.65      155.75     10.09 o 
 -30   0   4       46.91       42.87      8.22 o 
 -28   0   4      108.49      104.35      9.10 o 
 -26   0   4       96.99       98.53      7.16 o 
 -24   0   4      381.60      411.13      9.92 o 
 -22   0   4      557.46      606.53     10.67 o 
 -20   0   4      162.91      146.47      6.73 o 
 -18   0   4      568.95      592.56      9.63 o 
 -16   0   4      168.85      194.04      5.96 o 
 -14   0   4      479.70      459.70      7.62 o 
 -12   0   4      382.80      425.28      7.08 o 
 -10   0   4      269.70      177.77      4.79 o 
  -8   0   4      912.43      892.57      9.76 o 
  -6   0   4     1214.91     1283.82     12.12 o 
  -4   0   4    11076.87    10967.43     69.63 o 
  -2   0   4      171.71      108.99      5.15 o 
   0   0   4     1006.27      850.90      9.15 o 
   2   0   4      154.02      145.10      4.51 o 
   4   0   4       57.68       55.39      3.43 o 
   6   0   4       40.83       58.56      3.02 o 
   8   0   4      423.50      377.60      6.28 o 
  10   0   4      562.71      638.15      8.30 o 
  12   0   4      268.82      382.44      6.75 o 
  14   0   4      584.21      681.92     10.17 o 
  16   0   4       29.58       33.39      3.93 o 
  18   0   4      907.51      896.48     11.39 o 
  20   0   4      429.15      454.48      8.55 o 
  22   0   4      471.95      411.72     11.45 o 
  24   0   4      429.04      379.46     11.61 o 
  26   0   4        0.12       -4.93      4.93 o 
  28   0   4       24.14       18.79      7.39 o 
  30   0   4        4.56        7.50     10.22 o 
  32   0   4       32.66       34.41     15.68 o 
  34   0   4        1.90       -3.22     12.91 o 
  36   0   4        2.58       -6.66     12.33 o 
  38   0   4       10.27       25.07     22.72 o 
 -43   1   4        5.30      -25.23     25.23 o 
 -41   1   4       39.78       25.82     27.83 o 
 -39   1   4       34.09        1.90     12.93 o 
 -37   1   4       12.40       14.99      7.38 o 
 -35   1   4        8.47        1.95      6.51 o 
 -33   1   4       16.41       19.60      6.93 o 
 -31   1   4       96.03       91.94      8.17 o 
 -29   1   4      273.88      280.57      9.31 o 
 -27   1   4      417.00      414.73      8.68 o 
 -25   1   4       19.35        2.66      3.62 o 
 -23   1   4       88.51       89.01      4.44 o 
 -21   1   4       61.13       56.65      3.62 o 
 -19   1   4       51.24       41.56      3.14 o 
 -17   1   4      167.42      200.66      4.21 o 
 -15   1   4      108.46      105.66      3.23 o 
 -13   1   4      477.13      515.75      7.75 o 
 -11   1   4       48.20       40.81      2.30 o 
  -9   1   4     1002.36     1100.82      7.94 o 
  -7   1   4     3315.51     3579.62     18.76 o 
  -5   1   4     4609.90     5054.98     24.23 o 
  -3   1   4      276.36      366.64      4.35 o 
  -1   1   4      223.29      225.35      4.21 o 
   1   1   4      255.81      261.36      4.05 o 
   3   1   4     1329.54     1232.40      8.51 o 
   5   1   4     1631.29     1617.09     10.49 o 
   7   1   4      409.60      289.40      4.03 o 
   9   1   4     1245.48     1121.41      9.68 o 
  11   1   4      370.03      364.54      4.78 o 
  13   1   4      236.03      215.36      3.88 o 
  15   1   4       57.96       81.60      2.75 o 
  17   1   4       13.57        9.76      2.40 o 
  19   1   4      180.42      206.79      4.49 o 
  21   1   4      235.08      226.24      5.14 o 
  23   1   4      646.05      659.32      8.83 o 
  25   1   4       69.55       57.24      4.89 o 
  27   1   4       41.77       31.15      6.19 o 
  29   1   4        8.19        2.33      5.04 o 
  31   1   4       46.52       55.71      6.47 o 
  33   1   4        3.63       -2.11      8.78 o 
  35   1   4        0.43       -0.65     13.68 o 
  37   1   4       58.02      104.12     26.24 o 
  39   1   4       25.11       14.50     24.65 o 
 -42   2   4       18.94        6.46     25.15 o 
 -40   2   4        8.52        1.30     11.00 o 
 -38   2   4       17.57       21.92      8.49 o 
 -36   2   4       56.42       48.78      8.66 o 
 -34   2   4        9.36       -1.47      6.29 o 
 -32   2   4       17.13        9.27      5.39 o 
 -30   2   4       23.88       16.73      5.11 o 
 -28   2   4       66.56       63.86      5.69 o 
 -26   2   4        0.68        1.68      3.87 o 
 -24   2   4      344.25      325.43      6.61 o 
 -22   2   4       64.95       77.51      4.19 o 
 -20   2   4      839.67      881.01      9.77 o 
 -18   2   4      544.41      585.37      6.83 o 
 -16   2   4      408.80      355.54      4.98 o 
 -14   2   4       25.41       21.89      2.25 o 
 -12   2   4      261.78      301.20      4.12 o 
 -10   2   4     1950.58     2129.16     12.24 o 
  -8   2   4     2998.91     3354.32     18.76 o 
  -6   2   4     4143.88     4507.90     23.63 o 
  -4   2   4      874.36      767.90      5.82 o 
  -2   2   4     3700.85     3878.32     25.43 o 
   0   2   4     2750.41     2503.13     18.65 o 
   2   2   4      694.74      517.74      5.40 o 
   4   2   4      808.34      792.41      6.30 o 
   6   2   4      469.13      508.87      5.01 o 
   8   2   4      297.17      335.88      3.96 o 
  10   2   4       23.79       25.07      2.10 o 
  12   2   4      235.08      227.85      3.78 o 
  14   2   4      135.21      146.01      3.53 o 
  16   2   4       80.78      107.81      3.23 o 
  18   2   4      249.24      243.06      4.71 o 
  20   2   4      346.06      326.77      6.16 o 
  22   2   4      189.84      216.27      7.50 o 
  24   2   4      214.17      237.64      6.64 o 
  26   2   4       23.27       18.30      4.39 o 
  28   2   4        6.81        5.62      5.13 o 
  30   2   4       11.22       10.15      6.10 o 
  32   2   4       17.52       11.35      6.93 o 
  34   2   4        8.04        2.31      7.23 o 
  36   2   4        2.57       10.90     22.72 o 
  38   2   4       83.42       77.71     26.83 o 
 -41   3   4        3.76       -1.99     16.29 o 
 -39   3   4        2.66       -8.90     10.71 o 
 -37   3   4       35.22       25.86      9.33 o 
 -35   3   4       51.33       53.65      7.04 o 
 -33   3   4        8.99        2.51      5.82 o 
 -31   3   4       65.86       60.61      6.47 o 
 -29   3   4       36.20       27.57      5.57 o 
 -27   3   4       28.42       21.86      4.67 o 
 -25   3   4       98.81      104.17      5.95 o 
 -23   3   4      885.76      906.21     14.69 o 
 -21   3   4      662.72      666.57      9.87 o 
 -19   3   4      404.89      383.54      6.39 o 
 -17   3   4       40.81       41.73      3.03 o 
 -15   3   4      513.00      533.99      6.11 o 
 -13   3   4      396.65      428.74      5.03 o 
 -11   3   4      507.95      530.17      5.09 o 
  -9   3   4      888.84     1031.58      7.80 o 
  -7   3   4      133.89      117.31      2.46 o 
  -5   3   4      681.33      770.94      5.42 o 
  -3   3   4     1441.38     1565.11      9.22 o 
  -1   3   4     4216.78     4533.58     31.86 o 
   1   3   4     4641.01     4429.31     23.39 o 
   3   3   4     2563.32     2364.52     19.19 o 
   5   3   4       31.27       19.57      1.97 o 
   7   3   4     3510.01     3501.56     33.91 o 
   9   3   4      657.21      564.78      5.65 o 
  11   3   4      762.32      788.17      7.49 o 
  13   3   4      318.99      336.65      5.83 o 
  15   3   4     1065.48     1013.67     16.83 o 
  17   3   4       32.84       41.68      3.35 o 
  19   3   4      212.40      222.45      5.82 o 
  21   3   4       79.92       62.65      4.72 o 
  23   3   4      352.71      362.52      8.16 o 
  25   3   4       42.80       33.88      5.26 o 
  27   3   4       64.80       51.23      6.00 o 
  29   3   4        6.56        2.33      6.25 o 
  31   3   4       10.21        9.81      6.82 o 
  33   3   4       73.68       81.19      8.71 o 
  35   3   4       46.37       40.14      9.67 o 
  37   3   4       26.55       11.69     11.57 o 
 -40   4   4        8.18       25.03     16.32 o 
 -38   4   4       27.91       23.05     10.43 o 
 -36   4   4       31.93       25.27      8.17 o 
 -34   4   4       47.95       27.17      6.60 o 
 -32   4   4        9.03        5.83      5.57 o 
 -30   4   4        5.07        7.72      5.37 o 
 -28   4   4      166.74      182.30      7.54 o 
 -26   4   4      162.30      161.41      6.95 o 
 -24   4   4      115.34      128.67      6.09 o 
 -22   4   4      156.79      174.92      6.23 o 
 -20   4   4       70.65       63.41      4.31 o 
 -18   4   4      313.60      315.85      6.29 o 
 -16   4   4      449.00      515.45      6.83 o 
 -14   4   4       78.79       72.87      3.42 o 
 -12   4   4      156.11      168.34      3.82 o 
 -10   4   4      102.27      101.10      2.81 o 
  -8   4   4      124.58       99.95      2.52 o 
  -6   4   4       97.57      117.52      2.71 o 
  -4   4   4      127.83      134.32      2.73 o 
  -2   4   4      378.55      356.97      4.14 o 
   0   4   4      286.22      284.58      3.59 o 
   2   4   4      383.65      390.83      4.11 o 
   4   4   4     2305.17     2299.83     26.34 o 
   6   4   4      170.09      177.96      3.28 o 
   8   4   4       49.47       55.25      2.49 o 
  10   4   4      338.89      332.88      6.02 o 
  12   4   4      328.22      325.72      5.90 o 
  14   4   4     2136.87     1937.26     27.51 o 
  16   4   4      560.43      572.73     11.49 o 
  18   4   4     1778.65     1718.79     27.36 o 
  20   4   4     1075.14     1022.59     18.89 o 
  22   4   4       96.24       99.80      5.94 o 
  24   4   4       18.23       12.75      5.28 o 
  26   4   4       52.68       45.98      6.18 o 
  28   4   4       26.01       29.20      6.29 o 
  30   4   4       13.91       17.72      6.37 o 
  32   4   4        9.84       11.52      7.41 o 
  34   4   4       12.37       23.98      9.18 o 
  36   4   4       28.45       37.28     12.30 o 
  38   4   4        8.92       27.51     23.22 o 
 -39   5   4        7.48        9.37     12.43 o 
 -37   5   4       75.91       78.02     14.22 o 
 -35   5   4        9.86       10.41      8.59 o 
 -33   5   4        6.51       13.10      6.21 o 
 -31   5   4       39.11       30.65      6.14 o 
 -29   5   4       63.99       71.33      6.18 o 
 -27   5   4      136.73      136.63      6.85 o 
 -25   5   4      296.02      290.34      8.06 o 
 -23   5   4        6.51       -0.61      3.99 o 
 -21   5   4       65.56       65.76      4.49 o 
 -19   5   4      162.47      149.38      5.78 o 
 -17   5   4       45.22       49.03      3.65 o 
 -15   5   4       11.03        2.85      2.87 o 
 -13   5   4      337.76      350.12      6.11 o 
 -11   5   4      258.17      282.13      4.94 o 
  -9   5   4        0.03       -2.12      2.12 o 
  -7   5   4      343.58      359.66      4.71 o 
  -5   5   4      132.82      102.39      2.84 o 
  -3   5   4      647.19      630.21      7.06 o 
  -1   5   4     1151.60     1063.37      8.77 o 
   1   5   4      937.26     1015.40      8.04 o 
   3   5   4      576.71      553.72      6.30 o 
   5   5   4     1451.32     1434.47     16.90 o 
   7   5   4       19.22       12.92      2.56 o 
   9   5   4      349.92      356.24      5.81 o 
  11   5   4      388.00      392.81      9.95 o 
  13   5   4      124.74      132.34      6.48 o 
  15   5   4      927.83      925.17     21.33 o 
  17   5   4     1224.25     1178.05     17.65 o 
  19   5   4      184.59      190.53      6.76 o 
  21   5   4       42.15       41.84      5.28 o 
  23   5   4       89.41       96.27      7.72 o 
  25   5   4       16.74       19.38      5.66 o 
  27   5   4       26.90       26.38      6.19 o 
  29   5   4       72.01       63.11      7.24 o 
  31   5   4      105.93      130.98     12.12 o 
  33   5   4       42.51       43.32     12.90 o 
  35   5   4       21.10       18.47     13.74 o 
  37   5   4       20.74       41.71     38.52 o 
 -38   6   4        0.70      -10.37     13.52 o 
 -36   6   4        2.05        5.62      9.30 o 
 -34   6   4        7.66       14.80      8.53 o 
 -32   6   4       17.20        9.33      7.42 o 
 -30   6   4        1.08       -0.19      5.45 o 
 -28   6   4        2.27       -5.03      5.03 o 
 -26   6   4       96.13       89.74      6.05 o 
 -24   6   4      100.08      108.40      5.95 o 
 -22   6   4      492.30      503.42      9.27 o 
 -20   6   4      134.94      133.50      5.49 o 
 -18   6   4      193.47      171.01      6.19 o 
 -16   6   4      119.87      116.88      4.80 o 
 -14   6   4      245.69      216.09      5.29 o 
 -12   6   4      233.56      222.40      4.99 o 
 -10   6   4      848.69      896.49      9.10 o 
  -8   6   4     1231.48     1246.07     12.21 o 
  -6   6   4      476.90      471.10      5.61 o 
  -4   6   4        0.02       -2.07      2.07 o 
  -2   6   4      737.93      741.27      7.59 o 
   0   6   4      606.26      676.65      7.62 o 
   2   6   4      557.43      531.75      6.82 o 
   4   6   4      759.82      657.87     10.91 o 
   6   6   4      310.31      282.86      4.92 o 
   8   6   4      213.53      202.37      4.62 o 
  10   6   4      393.78      405.75      7.74 o 
  12   6   4      398.28      396.29     10.29 o 
  14   6   4       46.42       48.96      4.39 o 
  16   6   4      458.60      426.50      7.83 o 
  18   6   4      283.52      297.12      7.54 o 
  20   6   4        8.36       -3.02      4.40 o 
  22   6   4        3.07       -4.75      4.75 o 
  24   6   4       36.98       36.84      6.88 o 
  26   6   4       10.52       21.25      6.11 o 
  28   6   4       10.88       14.26      6.36 o 
  30   6   4       79.21       69.28     10.46 o 
  32   6   4       11.30       30.77     10.63 o 
  34   6   4        0.59       -1.37     15.14 o 
  36   6   4       12.58       30.91     17.11 o 
 -37   7   4       32.04       23.63     15.70 o 
 -35   7   4       31.65       41.26     13.33 o 
 -33   7   4        7.72        5.06     10.07 o 
 -31   7   4        3.83       -1.14      9.30 o 
 -29   7   4       15.18       12.60      6.14 o 
 -27   7   4       33.18       26.33      5.75 o 
 -25   7   4       49.94       55.83      6.04 o 
 -23   7   4       47.94       39.49      5.20 o 
 -21   7   4       45.27       44.88      4.85 o 
 -19   7   4      133.10      143.76      5.64 o 
 -17   7   4      140.23      150.45      5.73 o 
 -15   7   4      658.83      660.37      8.43 o 
 -13   7   4      214.89      234.42      5.32 o 
 -11   7   4       22.07       25.05      3.07 o 
  -9   7   4     1119.78     1157.81     13.20 o 
  -7   7   4      601.87      567.53      7.77 o 
  -5   7   4       93.10       74.82      4.42 o 
  -3   7   4      198.11      187.53      5.24 o 
  -1   7   4       87.20       77.97      3.39 o 
   1   7   4      176.10      156.28      4.08 o 
   3   7   4       22.74       14.00      2.69 o 
   5   7   4      566.94      490.36      6.38 o 
   7   7   4      216.63      198.75      4.59 o 
   9   7   4      106.53      102.96      4.12 o 
  11   7   4       16.06       15.79      3.33 o 
  13   7   4       92.79      108.12      5.38 o 
  15   7   4        6.28        2.01      4.07 o 
  17   7   4       49.92       48.10      5.52 o 
  19   7   4       35.30       28.98      4.77 o 
  21   7   4       17.73       21.47      4.89 o 
  23   7   4       76.90       88.69      6.87 o 
  25   7   4        9.43        7.47      5.86 o 
  27   7   4       15.10       11.08      6.67 o 
  29   7   4        3.34       24.91     10.10 o 
  31   7   4      102.54      112.73     18.38 o 
  33   7   4        0.98        1.81     15.00 o 
  35   7   4        6.87        2.84     15.97 o 
 -34   8   4       23.24       44.51     24.62 o 
 -32   8   4       56.02       76.25     13.45 o 
 -30   8   4       32.30       24.49      9.50 o 
 -28   8   4        7.89        1.77      7.72 o 
 -26   8   4       15.37       10.16      5.33 o 
 -24   8   4        4.94        0.33      4.65 o 
 -22   8   4       27.09       28.57      4.68 o 
 -20   8   4        2.64       -3.98      3.98 o 
 -18   8   4      161.08      185.57      6.31 o 
 -16   8   4       23.26       18.82      4.02 o 
 -14   8   4        8.89        7.98      3.57 o 
 -12   8   4       57.06       51.17      3.63 o 
 -10   8   4      204.72      184.06      4.61 o 
  -8   8   4      211.43      214.63      5.74 o 
  -6   8   4       55.67       55.56      3.42 o 
  -4   8   4      283.09      266.95      5.02 o 
  -2   8   4       84.86       83.88      3.62 o 
   0   8   4       22.81       23.97      2.99 o 
   2   8   4      174.30      174.03      4.65 o 
   4   8   4       29.90       23.81      3.20 o 
   6   8   4      431.16      388.77      6.66 o 
   8   8   4      171.41      148.29      5.80 o 
  10   8   4       98.84       84.98      4.43 o 
  12   8   4        6.87        2.28      3.50 o 
  14   8   4       24.64       19.88      4.34 o 
  16   8   4      111.09      107.41      5.92 o 
  18   8   4        2.26       -4.01      4.30 o 
  20   8   4        0.29       -4.49      5.00 o 
  22   8   4        0.66       -4.65      4.65 o 
  24   8   4       15.98       13.68      5.92 o 
  26   8   4       20.41       19.06      9.71 o 
  28   8   4       43.27       44.51     13.21 o 
  30   8   4       15.60        2.74     28.34 o 
  32   8   4       38.66       37.53     16.39 o 
 -31   9   4        6.45        2.28     12.95 o 
 -29   9   4       13.59       16.48     11.04 o 
 -27   9   4       25.38       15.26      9.07 o 
 -25   9   4        1.12       -0.56      6.50 o 
 -23   9   4       23.65       22.20      5.63 o 
 -21   9   4       17.07        3.18      4.52 o 
 -19   9   4       33.94       20.99      4.46 o 
 -17   9   4        0.38       -3.87      3.87 o 
 -15   9   4        3.17       -3.57      3.57 o 
 -13   9   4       35.85       40.58      4.39 o 
 -11   9   4       56.63       67.20      4.67 o 
  -9   9   4       21.71       20.80      3.98 o 
  -7   9   4       97.24      112.93      5.38 o 
  -5   9   4       26.82       20.00      4.18 o 
  -3   9   4       36.42       24.70      4.55 o 
  -1   9   4       87.82       84.48      4.80 o 
   1   9   4       17.72       15.22      4.21 o 
   3   9   4        0.48       -3.13      3.13 o 
   5   9   4       49.98       44.24      3.84 o 
   7   9   4       10.46       16.27      3.14 o 
   9   9   4       15.96       14.47      3.71 o 
  11   9   4       52.41       48.60      4.43 o 
  13   9   4       56.00       70.19      4.74 o 
  15   9   4       65.66       66.48      4.96 o 
  17   9   4       24.28       27.03      5.20 o 
  19   9   4        9.39        7.32      5.19 o 
  21   9   4        0.10       -5.08      5.08 o 
  23   9   4       63.72       79.71      9.75 o 
  25   9   4       34.57       32.72     10.49 o 
  27   9   4        0.29        4.33     13.34 o 
  29   9   4        4.18      -13.13     13.13 o 
 -28  10   4        9.59        3.82     10.80 o 
 -26  10   4        1.33       -0.39      8.98 o 
 -24  10   4        0.57       -7.54      7.54 o 
 -22  10   4       17.93        8.22      6.48 o 
 -20  10   4       27.64       22.88      5.39 o 
 -18  10   4       16.29        8.10      4.55 o 
 -16  10   4        0.86       -4.03      4.03 o 
 -14  10   4       10.51        1.43      3.98 o 
 -12  10   4       50.53       47.27      4.78 o 
 -10  10   4       56.31       58.69      5.43 o 
  -8  10   4        9.12        0.52      4.65 o 
  -6  10   4       47.24       47.32      6.45 o 
  -4  10   4       29.25       18.89      5.70 o 
  -2  10   4        7.02        4.31      5.59 o 
   0  10   4       23.12       19.26      5.31 o 
   2  10   4       58.25       64.58      6.87 o 
   4  10   4       17.03       13.91      5.25 o 
   6  10   4        6.48        7.95      4.75 o 
   8  10   4       58.06       84.85      5.37 o 
  10  10   4       34.09       31.00      4.48 o 
  12  10   4       11.72        5.16      4.33 o 
  14  10   4       23.23       35.75      5.12 o 
  16  10   4        1.88       -4.25      4.25 o 
  18  10   4        1.31        1.64      5.23 o 
  20  10   4       18.48       16.96      6.88 o 
  22  10   4        2.22       -5.91     10.42 o 
  24  10   4        3.27       -9.47      9.47 o 
  26  10   4       24.96        9.12     14.26 o 
 -25  11   4        3.32        8.58      9.38 o 
 -23  11   4        5.96        4.15      7.96 o 
 -21  11   4       13.58       14.97      7.40 o 
 -19  11   4       26.41       31.00      7.36 o 
 -17  11   4        1.83       -5.58      5.58 o 
 -15  11   4       24.60       15.37      5.36 o 
 -13  11   4       12.57        5.98      4.71 o 
 -11  11   4       37.83       42.96      6.43 o 
  -9  11   4       27.19       31.43      9.60 o 
  -7  11   4       42.59       37.70      7.39 o 
  -5  11   4        2.49        4.53      6.53 o 
  -3  11   4       15.22        4.17      6.91 o 
  -1  11   4       38.33       37.45      7.22 o 
   1  11   4       10.61       -3.63      6.06 o 
   3  11   4        8.59        6.90      6.15 o 
   5  11   4       13.06       11.26      6.31 o 
   7  11   4       23.30       28.86      5.84 o 
   9  11   4        3.71        1.06      5.18 o 
  11  11   4        4.15       -4.49      5.24 o 
  13  11   4       35.78       35.20      5.56 o 
  15  11   4       86.60      112.47      9.65 o 
  17  11   4       14.83       16.83      8.17 o 
  19  11   4       24.48        5.07      8.05 o 
  21  11   4        0.75       -8.11      8.11 o 
  23  11   4       16.64       20.29     11.28 o 
 -20  12   4        9.49        9.09      7.89 o 
 -18  12   4        6.42        1.51      7.31 o 
 -16  12   4        0.55       -7.64      7.64 o 
 -14  12   4       30.41       28.64      9.78 o 
 -12  12   4       20.50       18.62      9.77 o 
 -10  12   4        7.35       -8.48      8.48 o 
  -8  12   4       14.04       12.92      8.78 o 
  -6  12   4       20.34       25.46      7.35 o 
  -4  12   4        9.91       15.99      9.35 o 
  -2  12   4       20.61       27.71     10.15 o 
   0  12   4        7.19        0.79      7.14 o 
   2  12   4        3.92      -10.41     10.41 o 
   4  12   4       28.88       31.54     10.52 o 
   6  12   4       35.05       24.10      7.96 o 
   8  12   4        8.47        9.44      7.70 o 
  10  12   4        9.88        5.62      7.83 o 
  12  12   4       83.72      104.54      9.27 o 
  14  12   4       28.91       31.64      7.70 o 
  16  12   4        2.30       -0.85      8.14 o 
  18  12   4       16.79       14.13      9.22 o 
 -11  13   4       16.39        6.83     11.72 o 
  -9  13   4        4.82       -4.77     12.95 o 
  -7  13   4        2.89       -4.09     10.23 o 
  -5  13   4        2.02        4.88     10.09 o 
  -3  13   4        7.84       14.02      8.13 o 
  -1  13   4        6.33       10.14     10.08 o 
   1  13   4       23.57       30.75     10.45 o 
   3  13   4       31.70       43.26     24.60 o 
   5  13   4       15.17        9.72     14.42 o 
   7  13   4        2.32      -10.29     10.29 o 
   9  13   4        5.89       15.89      8.21 o 
 -42   0   5        6.25       -5.37     28.08 o 
 -38   0   5        2.15      -18.82     20.08 o 
 -36   0   5        1.56       11.79     13.79 o 
 -34   0   5       91.29       51.90     15.54 o 
 -32   0   5       10.90        6.38      8.44 o 
 -30   0   5       14.68        6.67      7.49 o 
 -28   0   5      125.41      126.91     10.00 o 
 -26   0   5      401.28      402.26     12.47 o 
 -24   0   5      276.89      283.24      9.11 o 
 -22   0   5       33.30       27.61      4.90 o 
 -20   0   5        0.46        1.27      4.07 o 
 -18   0   5       31.17       35.17      4.44 o 
 -16   0   5       42.84       25.24      4.91 o 
 -14   0   5      235.07      239.15      6.52 o 
 -12   0   5     2117.65     2280.32     21.06 o 
 -10   0   5      186.63      224.45      5.82 o 
  -8   0   5       69.79       76.38      3.96 o 
  -6   0   5     2036.01     1953.64     19.78 o 
  -4   0   5     1740.83     1957.95     16.24 o 
  -2   0   5     5731.45     5929.17     44.62 o 
   0   0   5     1218.97     1003.67     12.30 o 
   2   0   5       10.49       -2.93      2.93 o 
   4   0   5     1573.26     1587.06     32.83 o 
   6   0   5      245.95      321.68      6.55 o 
   8   0   5       19.85       22.85      2.97 o 
  10   0   5      236.59      235.26      5.57 o 
  12   0   5      131.19      112.11      5.86 o 
  14   0   5       23.63       33.32      4.11 o 
  16   0   5      289.18      358.47     10.05 o 
  18   0   5       26.55       12.54      4.37 o 
  20   0   5       24.33       19.24      4.89 o 
  22   0   5     1256.72     1199.02     18.40 o 
  24   0   5      174.86      172.05      7.76 o 
  26   0   5       57.77       51.73      7.41 o 
  28   0   5        5.85       10.39      9.08 o 
  30   0   5       17.31       10.85      9.82 o 
  32   0   5        0.19      -11.53     11.53 o 
  34   0   5       25.08       33.24     17.36 o 
  36   0   5       80.71       88.27     30.18 o 
 -41   1   5       14.42       19.95     26.41 o 
 -39   1   5        4.22       -9.82     13.28 o 
 -37   1   5       18.16       14.41      7.84 o 
 -35   1   5       11.39       15.24      6.99 o 
 -33   1   5       18.56       18.03      7.14 o 
 -31   1   5       18.48       15.11      6.72 o 
 -29   1   5       94.56       78.62      7.91 o 
 -27   1   5      347.25      357.80      7.99 o 
 -25   1   5       50.51       41.89      4.58 o 
 -23   1   5      194.55      197.56      5.88 o 
 -21   1   5     1380.25     1408.40     12.82 o 
 -19   1   5      223.64      202.87      5.38 o 
 -17   1   5       83.52       80.36      3.55 o 
 -15   1   5       56.35       58.62      3.07 o 
 -13   1   5      368.78      432.88      5.40 o 
 -11   1   5        2.97        1.65      2.09 o 
  -9   1   5     1512.51     1751.12     13.82 o 
  -7   1   5     3392.95     3476.51     23.64 o 
  -5   1   5      153.76      140.51      3.09 o 
  -3   1   5       21.60       13.43      1.90 o 
  -1   1   5      109.21      106.53      3.05 o 
   1   1   5      215.13      267.21      4.14 o 
   3   1   5     1022.10      984.69      9.65 o 
   5   1   5      196.19      243.50      3.89 o 
   7   1   5      245.49      233.27      3.92 o 
   9   1   5      807.89      857.56      8.49 o 
  11   1   5       10.40        3.19      2.18 o 
  13   1   5       49.26       66.38      3.22 o 
  15   1   5       96.07      104.30      3.69 o 
  17   1   5      374.09      339.12      5.44 o 
  19   1   5      400.59      370.53      6.70 o 
  21   1   5      510.51      496.73      8.75 o 
  23   1   5       37.90       29.20      4.27 o 
  25   1   5      131.54      128.85      7.01 o 
  27   1   5      115.15      102.30      6.61 o 
  29   1   5        0.10       -5.43      5.43 o 
  31   1   5       40.08       35.32      7.79 o 
  33   1   5       23.71       21.09     12.62 o 
  35   1   5      105.89      150.97     31.33 o 
 -40   2   5        0.92        0.75     16.06 o 
 -38   2   5        7.95        2.70     10.83 o 
 -36   2   5       15.98       13.01      8.55 o 
 -34   2   5       11.32        5.46      7.28 o 
 -32   2   5       30.50       32.79      7.07 o 
 -30   2   5       24.26       17.16      5.30 o 
 -28   2   5      110.33      112.35      6.35 o 
 -26   2   5      141.28      146.72      6.52 o 
 -24   2   5      134.53      152.05      6.04 o 
 -22   2   5      222.66      216.90      6.98 o 
 -20   2   5      973.42      998.98     11.14 o 
 -18   2   5       32.60       23.40      3.27 o 
 -16   2   5      151.55      155.81      4.17 o 
 -14   2   5      850.60      863.61      9.70 o 
 -12   2   5      360.21      385.32      5.15 o 
 -10   2   5      731.59      842.16      7.27 o 
  -8   2   5     2009.17     2163.56     12.12 o 
  -6   2   5      839.48      973.62      7.12 o 
  -4   2   5      829.25      908.14      7.05 o 
  -2   2   5     3169.34     3432.13     21.60 o 
   0   2   5      472.28      437.85      6.96 o 
   2   2   5     1001.74     1080.74      9.63 o 
   4   2   5      405.77      441.13      4.87 o 
   6   2   5      888.11      873.83      9.06 o 
   8   2   5      179.59      202.52      3.83 o 
  10   2   5       44.68       41.27      2.61 o 
  12   2   5       53.27       46.57      2.70 o 
  14   2   5      274.91      293.42      7.18 o 
  16   2   5      209.43      222.11      5.10 o 
  18   2   5       89.87      101.43      4.55 o 
  20   2   5       75.77       63.86      4.94 o 
  22   2   5      322.68      326.52      7.95 o 
  24   2   5       35.37       23.85      4.99 o 
  26   2   5        7.87       11.84      5.28 o 
  28   2   5       18.37       11.13      6.45 o 
  30   2   5       12.93        3.98      6.11 o 
  32   2   5       26.63       23.20      7.23 o 
  34   2   5       10.71        7.83     13.74 o 
  36   2   5       32.72       -2.18     22.80 o 
  38   2   5       34.37        2.18     24.40 o 
 -41   3   5       24.96       12.16     21.46 o 
 -39   3   5        1.04       -9.07     12.21 o 
 -37   3   5        0.80       -1.93     10.79 o 
 -35   3   5       43.23       33.87      8.88 o 
 -33   3   5       49.24       46.04      6.63 o 
 -31   3   5       34.11       26.70      6.07 o 
 -29   3   5       93.35       95.59      6.63 o 
 -27   3   5        8.92        7.64      4.62 o 
 -25   3   5       70.60       70.11      6.24 o 
 -23   3   5      347.43      352.87      8.17 o 
 -21   3   5      596.86      626.28     10.13 o 
 -19   3   5      187.19      191.53      5.94 o 
 -17   3   5       74.54       70.72      3.72 o 
 -15   3   5      460.50      433.66      5.87 o 
 -13   3   5      517.75      566.52      6.16 o 
 -11   3   5     1644.15     1679.20     11.19 o 
  -9   3   5      481.56      550.13      5.55 o 
  -7   3   5      687.32      717.27      6.24 o 
  -5   3   5      715.90      798.26      6.64 o 
  -3   3   5     1326.17     1279.48      9.51 o 
  -1   3   5      593.21      671.30      6.27 o 
   1   3   5     1069.21     1168.19     11.15 o 
   3   3   5      942.93      888.51      8.02 o 
   5   3   5       91.46      120.20      3.39 o 
   7   3   5       18.13        6.96      2.19 o 
   9   3   5      243.16      277.85      5.01 o 
  11   3   5      889.33      771.06      7.35 o 
  13   3   5      432.62      390.52      7.99 o 
  15   3   5      217.21      219.61      7.33 o 
  17   3   5      319.01      327.87     10.73 o 
  19   3   5      257.08      262.18      7.02 o 
  21   3   5      228.69      205.30      9.10 o 
  23   3   5      150.13      151.20      7.83 o 
  25   3   5       31.22       33.60      5.93 o 
  27   3   5       21.03       12.56      5.82 o 
  29   3   5        5.92       -0.42      6.12 o 
  31   3   5       60.78       56.17      7.64 o 
  33   3   5       25.03       21.07      9.14 o 
  35   3   5       21.51       20.40     11.90 o 
  37   3   5       17.00       41.89     18.43 o 
 -40   4   5        0.40       18.88     16.93 o 
 -38   4   5       30.51       32.07     13.72 o 
 -36   4   5       10.56       12.73      8.00 o 
 -34   4   5       37.24       40.39      7.25 o 
 -32   4   5       19.83       21.82      6.13 o 
 -30   4   5       54.68       49.63      6.50 o 
 -28   4   5      177.87      184.16      9.90 o 
 -26   4   5       29.60       28.76      5.32 o 
 -24   4   5      323.06      321.08     10.01 o 
 -22   4   5      308.37      323.30      7.84 o 
 -20   4   5      183.69      177.29      5.84 o 
 -18   4   5      616.74      607.01      8.33 o 
 -16   4   5      181.28      186.86      5.19 o 
 -14   4   5       49.78       56.56      3.60 o 
 -12   4   5      247.48      287.03      5.11 o 
 -10   4   5       66.30       77.10      3.39 o 
  -8   4   5       14.21       11.76      2.32 o 
  -6   4   5       75.30       59.36      2.72 o 
  -4   4   5      626.59      617.99      6.62 o 
  -2   4   5      835.86      829.85      8.79 o 
   0   4   5      460.96      435.22      5.26 o 
   2   4   5      538.42      543.33      6.85 o 
   4   4   5     1322.02     1287.49     15.04 o 
   6   4   5       66.62       73.88      3.38 o 
   8   4   5       32.17       23.33      2.99 o 
  10   4   5       46.80       49.03      3.49 o 
  12   4   5      544.37      532.25      8.43 o 
  14   4   5      308.30      319.94      6.88 o 
  16   4   5     1290.71     1221.51     29.67 o 
  18   4   5       63.94       38.66      5.82 o 
  20   4   5      253.51      252.84      8.23 o 
  22   4   5       36.88       32.35      5.13 o 
  24   4   5       18.32       17.79      5.05 o 
  26   4   5       27.84       13.98      6.12 o 
  28   4   5       34.29       32.92      7.28 o 
  30   4   5       97.53      120.04      9.31 o 
  32   4   5       35.07       43.72      9.53 o 
  34   4   5       16.87       15.62     11.87 o 
  36   4   5       21.47       31.34     12.69 o 
  38   4   5        2.96      -17.28     17.28 o 
 -39   5   5       19.84       10.10     15.25 o 
 -37   5   5        2.76       -2.20      9.33 o 
 -35   5   5       14.96       17.91      9.10 o 
 -33   5   5        9.92        4.69      7.25 o 
 -31   5   5       24.82       28.26      6.02 o 
 -29   5   5       58.54       60.65      7.88 o 
 -27   5   5      257.08      277.15     10.47 o 
 -25   5   5      663.28      717.07     15.54 o 
 -23   5   5       49.84       40.59      4.93 o 
 -21   5   5      106.36      103.54      5.20 o 
 -19   5   5       39.38       35.05      4.13 o 
 -17   5   5        3.08        6.36      3.31 o 
 -15   5   5      110.76      103.94      5.14 o 
 -13   5   5      114.23       96.66      4.33 o 
 -11   5   5      114.03      129.88      4.33 o 
  -9   5   5       72.92       89.94      3.86 o 
  -7   5   5      375.66      337.72      5.86 o 
  -5   5   5      185.03      198.16      4.27 o 
  -3   5   5      605.75      580.92      7.83 o 
  -1   5   5      781.73      798.43      7.55 o 
   1   5   5     1199.93     1156.34     14.96 o 
   3   5   5      107.26      101.11      4.32 o 
   5   5   5      223.10      215.57      5.05 o 
   7   5   5       64.28       49.83      3.52 o 
   9   5   5       88.51       69.32      3.90 o 
  11   5   5       14.74        2.65      3.20 o 
  13   5   5      240.67      221.26      5.91 o 
  15   5   5      457.14      407.13      8.54 o 
  17   5   5      199.89      205.91     13.87 o 
  19   5   5       36.23       30.28      5.14 o 
  21   5   5       64.58       55.63      6.06 o 
  23   5   5       54.68       53.65      6.24 o 
  25   5   5        7.21        6.00      6.73 o 
  27   5   5       39.49       37.03      7.08 o 
  29   5   5       51.93       53.72      8.01 o 
  31   5   5       70.09       80.20     12.66 o 
  33   5   5       30.26       33.61     12.10 o 
  35   5   5       40.34       12.54     19.83 o 
  37   5   5       18.27        0.34     17.15 o 
 -36   6   5       14.55       34.03     11.54 o 
 -34   6   5       59.40       69.83     11.02 o 
 -32   6   5       15.90       14.06      8.25 o 
 -30   6   5       25.64       23.56      6.21 o 
 -28   6   5       85.27       85.18      7.58 o 
 -26   6   5       40.33       37.51      5.48 o 
 -24   6   5       54.45       57.97      5.49 o 
 -22   6   5      150.11      147.93      6.19 o 
 -20   6   5       45.72       49.40      5.69 o 
 -18   6   5       40.71       25.07      4.11 o 
 -16   6   5      135.81      113.91      4.93 o 
 -14   6   5      246.68      243.93      5.84 o 
 -12   6   5      573.29      593.34     12.93 o 
 -10   6   5      498.51      516.92      8.91 o 
  -8   6   5       97.97      119.82      4.25 o 
  -6   6   5      103.46      106.57      3.81 o 
  -4   6   5      108.25      131.01      3.94 o 
  -2   6   5      355.05      344.57      7.62 o 
   0   6   5     1905.58     1758.14     27.80 o 
   2   6   5      872.68      873.50     14.20 o 
   4   6   5       24.94       23.15      3.80 o 
   6   6   5      122.43      114.82      5.00 o 
   8   6   5        5.60        0.75      3.19 o 
  10   6   5       74.32       77.36      4.42 o 
  12   6   5       94.77       89.07      4.59 o 
  14   6   5       38.75       32.53      4.25 o 
  16   6   5      145.17      147.49      6.43 o 
  18   6   5       52.54       41.16      5.27 o 
  20   6   5       51.45       36.34      5.73 o 
  22   6   5        5.31        6.10      5.49 o 
  24   6   5       12.00       13.07      6.18 o 
  26   6   5       24.68       18.64      6.71 o 
  28   6   5        8.75        1.60      8.48 o 
  30   6   5       17.63        2.27     11.75 o 
  32   6   5       32.03       53.31     17.17 o 
  34   6   5       17.87       37.20     17.45 o 
 -35   7   5        2.80       15.24     12.28 o 
 -33   7   5        6.75       27.68     19.68 o 
 -31   7   5        6.16        3.31      9.15 o 
 -29   7   5        5.09       -0.04      8.50 o 
 -27   7   5        3.78       -5.28      5.37 o 
 -25   7   5       20.20       18.35      5.55 o 
 -23   7   5       49.87       55.78      6.32 o 
 -21   7   5       24.23       21.84      4.96 o 
 -19   7   5       17.18       10.97      4.14 o 
 -17   7   5       65.23       62.26      4.73 o 
 -15   7   5       12.93        9.27      3.81 o 
 -13   7   5      232.47      230.27      6.17 o 
 -11   7   5      304.61      269.20      8.18 o 
  -9   7   5      379.46      345.40      5.79 o 
  -7   7   5      303.86      342.22      6.41 o 
  -5   7   5      181.35      180.22      4.80 o 
  -3   7   5       96.78       87.21      3.69 o 
  -1   7   5      268.44      246.43      5.11 o 
   1   7   5      415.92      387.11      7.95 o 
   3   7   5       11.10       -3.04      3.04 o 
   5   7   5      262.69      260.34      5.41 o 
   7   7   5       21.08        7.91      3.41 o 
   9   7   5      282.58      273.67      6.92 o 
  11   7   5      377.02      375.42      7.35 o 
  13   7   5       12.27        8.57      4.13 o 
  15   7   5       16.03        6.52      4.14 o 
  17   7   5        3.15        3.70      4.50 o 
  19   7   5       30.35       32.19      5.61 o 
  21   7   5        8.94        7.49      5.71 o 
  23   7   5        1.77       -1.00      7.31 o 
  25   7   5       72.74       83.98      7.87 o 
  27   7   5       72.09       65.32     11.22 o 
  29   7   5        1.98      -15.40     18.88 o 
  31   7   5        5.12      -12.71     14.36 o 
  33   7   5        5.33        8.85     25.28 o 
 -34   8   5       11.08       -6.20     17.77 o 
 -32   8   5       22.65        9.38     13.65 o 
 -30   8   5        2.24       -0.54     21.67 o 
 -28   8   5        3.72       -2.85      8.20 o 
 -26   8   5        9.42        4.02      7.27 o 
 -24   8   5        0.78       -5.30      5.30 o 
 -22   8   5        1.14       -1.86      4.68 o 
 -20   8   5        5.46        6.24      4.41 o 
 -18   8   5       82.41       97.59      5.69 o 
 -16   8   5       27.17       18.35      4.21 o 
 -14   8   5      104.76      100.63      5.51 o 
 -12   8   5      194.23      190.58      5.96 o 
 -10   8   5       98.56      113.42      4.69 o 
  -8   8   5       86.74       82.00      3.81 o 
  -6   8   5       78.64       97.69      3.95 o 
  -4   8   5       14.92       12.51      3.07 o 
  -2   8   5        9.56        5.81      2.80 o 
   0   8   5        7.80       -2.17      2.83 o 
   2   8   5       82.30       84.97      3.95 o 
   4   8   5       38.75       36.34      3.74 o 
   6   8   5      114.15       90.11      5.33 o 
   8   8   5      106.29       75.64      4.61 o 
  10   8   5        2.65        3.62      3.76 o 
  12   8   5       15.89       12.71      4.31 o 
  14   8   5       43.24       44.76      5.00 o 
  16   8   5       17.27        9.78      4.43 o 
  18   8   5       18.71       11.49      4.74 o 
  20   8   5       21.04       11.44      5.74 o 
  22   8   5       20.51       12.03      6.17 o 
  24   8   5       30.99       27.36     12.28 o 
  26   8   5      122.45      132.12     20.33 o 
  28   8   5       34.56       47.19     16.35 o 
  30   8   5        4.80       -4.39     15.41 o 
 -31   9   5       16.25        9.55     13.66 o 
 -29   9   5       16.23        4.81     12.85 o 
 -27   9   5        0.37       -0.38     10.41 o 
 -25   9   5        3.28       -0.73      8.30 o 
 -23   9   5        1.49        8.88      6.13 o 
 -21   9   5       12.93        1.01      5.09 o 
 -19   9   5        6.82        3.70      4.52 o 
 -17   9   5        5.23       -3.25      4.11 o 
 -15   9   5        1.07       -3.90      3.90 o 
 -13   9   5       10.66        2.84      3.76 o 
 -11   9   5        6.43        0.61      3.68 o 
  -9   9   5       51.19       57.06      4.05 o 
  -7   9   5       78.56       86.16      4.22 o 
  -5   9   5       50.47       52.47      3.76 o 
  -3   9   5      124.46      115.03      4.52 o 
  -1   9   5        7.21        4.46      3.29 o 
   1   9   5       52.62       59.86      3.96 o 
   3   9   5       11.76       11.45      3.46 o 
   5   9   5       18.54       19.09      3.84 o 
   7   9   5       25.35       21.58      3.90 o 
   9   9   5       48.53       63.72      4.64 o 
  11   9   5        3.12       10.26      4.29 o 
  13   9   5       53.58       57.15      5.31 o 
  15   9   5       11.55       16.50      5.42 o 
  17   9   5       29.57       27.93      5.45 o 
  19   9   5        9.54       12.13      5.39 o 
  21   9   5       30.24       39.45      8.83 o 
  23   9   5       50.22       31.07     13.52 o 
  25   9   5       32.31       28.84     14.24 o 
  27   9   5       36.98       26.32     14.87 o 
 -28  10   5        2.89       -3.35     16.85 o 
 -26  10   5        4.09      -10.15     10.15 o 
 -24  10   5       23.47       14.86      9.39 o 
 -22  10   5        2.34        6.08      7.95 o 
 -20  10   5        9.37        1.11      6.15 o 
 -18  10   5        2.32       -3.70      5.17 o 
 -16  10   5        6.96        2.68      4.61 o 
 -14  10   5        9.47        8.97      4.48 o 
 -12  10   5       43.92       54.22      4.96 o 
 -10  10   5        1.20       -3.83      3.83 o 
  -8  10   5        4.05       -1.15      3.79 o 
  -6  10   5       59.12       68.54      5.62 o 
  -4  10   5      115.21      120.86      6.46 o 
  -2  10   5       14.30        6.38      4.98 o 
   0  10   5        5.65       -3.14      3.86 o 
   2  10   5        1.32       -4.10      4.10 o 
   4  10   5       24.18       29.52      4.25 o 
   6  10   5       43.01       51.48      4.61 o 
   8  10   5       92.93      113.67      5.58 o 
  10  10   5        5.87        1.92      4.54 o 
  12  10   5       25.64       32.34      5.33 o 
  14  10   5       65.93       78.72      6.61 o 
  16  10   5       11.50        7.94      5.92 o 
  18  10   5       15.10       13.95      6.92 o 
  20  10   5        4.26        2.28      8.26 o 
  22  10   5       23.96       33.02     10.61 o 
  24  10   5        3.57       -0.69      9.82 o 
 -23  11   5        8.83       -0.23      9.11 o 
 -21  11   5       20.17       31.43      9.41 o 
 -19  11   5        6.09        2.20      6.86 o 
 -17  11   5       12.58       13.95      6.89 o 
 -15  11   5        3.21        0.24      5.86 o 
 -13  11   5        7.72        0.67      5.75 o 
 -11  11   5        6.73        5.59      5.38 o 
  -9  11   5        1.72       -4.62      4.62 o 
  -7  11   5        8.71        9.83      5.92 o 
  -5  11   5       74.22       90.34      8.05 o 
  -3  11   5       17.02       19.97      8.98 o 
  -1  11   5       59.37       89.18     14.76 o 
   1  11   5        2.63       -6.26      6.26 o 
   3  11   5       30.13       23.67      5.51 o 
   5  11   5        1.25       -4.82      4.82 o 
   7  11   5        7.33        7.85      5.89 o 
   9  11   5       40.86       37.37      6.66 o 
  11  11   5        1.83       -6.15      6.15 o 
  13  11   5        3.24       -6.62      6.62 o 
  15  11   5        5.37       -3.98      6.94 o 
  17  11   5        4.57       -7.94      7.94 o 
  19  11   5       17.63       17.56      8.70 o 
  21  11   5        1.58       -4.56      8.82 o 
 -18  12   5        5.56      -10.55     10.82 o 
 -16  12   5       11.07       16.17      8.95 o 
 -14  12   5       26.37       17.61      8.57 o 
 -12  12   5       15.64       12.26      7.63 o 
 -10  12   5        2.69       -3.86      8.46 o 
  -8  12   5        6.28       12.93     10.95 o 
  -6  12   5        1.73       -7.24      7.24 o 
  -4  12   5        6.90        1.17     18.48 o 
  -2  12   5        8.64       21.98     10.69 o 
   0  12   5       32.50       42.70     11.29 o 
   2  12   5        0.04        7.70     10.44 o 
   4  12   5        6.46        7.87      9.06 o 
   6  12   5       32.69       36.08     11.80 o 
   8  12   5       27.67       28.43      9.43 o 
  10  12   5       31.63       24.02      8.07 o 
  12  12   5       19.85       16.11      8.53 o 
  14  12   5       51.47       62.37      9.84 o 
  -7  13   5        2.57      -12.91     14.92 o 
  -5  13   5        7.70      -10.88     10.88 o 
  -3  13   5        2.55       -1.87      8.67 o 
  -1  13   5        3.70        5.58     16.35 o 
   1  13   5       51.99       91.12     13.85 o 
   3  13   5       23.44       29.17     15.59 o 
   5  13   5        0.03      -13.66     13.66 o 
 -40   0   6        0.99      -22.22     22.22 o 
 -38   0   6        0.64      -20.96     20.96 o 
 -36   0   6        1.10        7.32     14.62 o 
 -34   0   6       13.48        3.56     13.90 o 
 -32   0   6        0.19       10.54     10.22 o 
 -30   0   6        4.47        8.25      7.77 o 
 -28   0   6       82.25       60.75      8.37 o 
 -26   0   6      293.24      273.19     11.57 o 
 -24   0   6        1.90        4.84      6.15 o 
 -22   0   6       60.62       60.27      6.72 o 
 -20   0   6      608.42      677.40     12.03 o 
 -18   0   6      139.45      141.11      6.44 o 
 -16   0   6       15.91        8.28      4.07 o 
 -14   0   6       74.37       86.04      5.17 o 
 -12   0   6      359.12      437.77      8.48 o 
 -10   0   6      429.72      421.91      8.83 o 
  -8   0   6      443.46      521.77      8.77 o 
  -6   0   6      207.28      211.95      6.18 o 
  -4   0   6     1118.61     1269.26     12.44 o 
  -2   0   6        0.13       -3.48      3.48 o 
   0   0   6        0.74       -3.12      3.12 o 
   2   0   6       75.49       62.86      4.47 o 
   4   0   6        4.55        4.63      3.47 o 
   6   0   6     1157.84     1231.86     20.28 o 
   8   0   6      119.14      169.04     10.01 o 
  10   0   6       98.82      162.77      7.13 o 
  12   0   6        9.59       -3.69      3.69 o 
  14   0   6      371.08      337.53     10.58 o 
  16   0   6      406.07      455.60     14.79 o 
  18   0   6       12.65        8.13      4.69 o 
  20   0   6       77.16       52.15      5.75 o 
  22   0   6       39.63       33.01      6.24 o 
  24   0   6      403.44      376.84     29.65 o 
  26   0   6        7.35       -0.63     10.35 o 
  28   0   6        0.13      -10.27     10.27 o 
  30   0   6       26.76       36.64     12.79 o 
  32   0   6       14.06        6.37     16.05 o 
  34   0   6      108.16      114.72     21.25 o 
 -39   1   6        4.81        4.95     24.81 o 
 -37   1   6        5.66        4.48     12.92 o 
 -35   1   6        6.83       -7.27      7.27 o 
 -33   1   6       22.15        8.09      6.88 o 
 -31   1   6       41.28       33.04      7.56 o 
 -29   1   6       24.29       13.40      6.62 o 
 -27   1   6       33.75       25.79      6.09 o 
 -25   1   6       65.74       52.94      4.84 o 
 -23   1   6      119.96      129.40      5.54 o 
 -21   1   6      199.42      191.83      5.89 o 
 -19   1   6       47.86       41.26      4.04 o 
 -17   1   6      151.34      164.87      5.06 o 
 -15   1   6      125.58      126.40      4.02 o 
 -13   1   6       59.01       72.45      3.34 o 
 -11   1   6       94.49      124.07      4.60 o 
  -9   1   6      842.60      887.45      8.20 o 
  -7   1   6      463.70      405.59      5.00 o 
  -5   1   6      975.48     1128.92     11.39 o 
  -3   1   6       88.96       80.11      2.87 o 
  -1   1   6      449.67      502.44      5.60 o 
   1   1   6      175.62      197.17      4.15 o 
   3   1   6      360.29      328.45      4.93 o 
   5   1   6      414.43      387.80      6.40 o 
   7   1   6      276.73      226.21      4.53 o 
   9   1   6      299.60      240.13      4.70 o 
  11   1   6       44.36       48.24      3.07 o 
  13   1   6       31.90       37.32      3.36 o 
  15   1   6      127.12      127.50      5.25 o 
  17   1   6      156.96      155.39      5.72 o 
  19   1   6       50.08       58.35      4.67 o 
  21   1   6      100.87      126.64      5.87 o 
  23   1   6      141.47      131.64      6.96 o 
  25   1   6      163.82      181.90      7.59 o 
  27   1   6       27.56       26.13      6.61 o 
  29   1   6       19.86        2.16      6.95 o 
  31   1   6       18.25       11.96     11.22 o 
  33   1   6        6.00        0.51     11.58 o 
 -40   2   6       14.17       23.81     26.57 o 
 -38   2   6       18.54        4.89     12.85 o 
 -36   2   6        1.02        0.41      8.69 o 
 -34   2   6        4.67        0.54      7.21 o 
 -32   2   6       13.11       -1.06      6.60 o 
 -30   2   6       19.63       18.40      6.38 o 
 -28   2   6       20.99       25.21      5.22 o 
 -26   2   6      125.56      109.21      6.32 o 
 -24   2   6      143.71      150.14      6.59 o 
 -22   2   6       61.41       62.13      4.79 o 
 -20   2   6      213.10      222.22      6.05 o 
 -18   2   6      414.22      458.37      7.32 o 
 -16   2   6      316.80      319.09      6.14 o 
 -14   2   6       91.04       94.60      3.95 o 
 -12   2   6      134.33      163.18      5.21 o 
 -10   2   6      334.53      389.50      5.41 o 
  -8   2   6      416.50      497.81      5.60 o 
  -6   2   6     1064.10     1058.22     11.22 o 
  -4   2   6      944.72      941.31     11.62 o 
  -2   2   6      327.01      398.75      5.28 o 
   0   2   6      347.26      370.88      5.09 o 
   2   2   6      208.13      219.53      4.20 o 
   4   2   6      204.60      209.02      4.25 o 
   6   2   6      243.73      222.58      4.24 o 
   8   2   6       39.42       41.40      2.90 o 
  10   2   6      148.17      197.68      5.28 o 
  12   2   6       57.16       76.49      4.39 o 
  14   2   6      164.98      178.00      5.34 o 
  16   2   6       89.02       72.70      4.87 o 
  18   2   6      157.16      183.53      7.09 o 
  20   2   6      165.54      171.96      6.96 o 
  22   2   6      115.64      125.34      6.94 o 
  24   2   6        0.07       -0.07      5.33 o 
  26   2   6        6.20       -3.70      5.35 o 
  28   2   6       11.59       -4.22      6.00 o 
  30   2   6       10.78        5.33      7.02 o 
  32   2   6       12.22        2.07      9.04 o 
  34   2   6       24.03       15.53     16.80 o 
 -39   3   6       15.49       20.70     16.96 o 
 -37   3   6        2.85        0.48     10.77 o 
 -35   3   6       21.68       20.98     20.29 o 
 -33   3   6        3.31       -2.74      7.32 o 
 -31   3   6       48.77       64.46      6.66 o 
 -29   3   6       82.56       78.25      6.70 o 
 -27   3   6       53.55       50.21      5.96 o 
 -25   3   6      107.75      105.19      6.22 o 
 -23   3   6       48.52       51.25      6.11 o 
 -21   3   6      166.56      181.18      6.64 o 
 -19   3   6        8.59        0.25      3.96 o 
 -17   3   6        2.68       -3.26      3.26 o 
 -15   3   6        1.03        6.53      3.03 o 
 -13   3   6        9.44       13.03      2.91 o 
 -11   3   6      611.05      644.33      7.67 o 
  -9   3   6       19.50       19.91      2.63 o 
  -7   3   6      294.21      288.25      4.82 o 
  -5   3   6      240.37      271.22      5.73 o 
  -3   3   6      325.61      325.71      5.07 o 
  -1   3   6      502.72      494.41      7.87 o 
   1   3   6      454.70      478.54      6.03 o 
   3   3   6      212.38      191.15      4.32 o 
   5   3   6       45.73       37.60      2.83 o 
   7   3   6      296.93      347.24      5.61 o 
   9   3   6      788.15      747.39     11.22 o 
  11   3   6      353.76      319.63      6.23 o 
  13   3   6      134.61      152.79      5.74 o 
  15   3   6      328.13      301.55      7.48 o 
  17   3   6       19.09        3.32      4.48 o 
  19   3   6      114.36      126.83      6.84 o 
  21   3   6       62.48       43.90      6.14 o 
  23   3   6      109.01       92.55      7.74 o 
  25   3   6       19.77        7.12      6.11 o 
  27   3   6        6.03       13.96      6.11 o 
  29   3   6        6.32        8.49      6.40 o 
  31   3   6       39.68       58.66      9.16 o 
  33   3   6       18.42       28.99     10.70 o 
  35   3   6        2.55       -0.45     16.86 o 
 -38   4   6        3.68       -8.01     23.39 o 
 -36   4   6        9.78        4.06     11.27 o 
 -34   4   6        0.33       -4.48      7.49 o 
 -32   4   6        9.66        7.43      6.19 o 
 -30   4   6      138.76      155.90      8.82 o 
 -28   4   6       23.73       27.96      5.91 o 
 -26   4   6      226.56      259.99      8.70 o 
 -24   4   6      256.06      259.14     10.53 o 
 -22   4   6       20.59        5.34      4.60 o 
 -20   4   6       41.18       34.43      4.82 o 
 -18   4   6       17.11       13.10      3.83 o 
 -16   4   6       19.42        5.91      3.35 o 
 -14   4   6       62.49       49.65      3.70 o 
 -12   4   6       23.26       23.44      3.30 o 
 -10   4   6      134.78      158.92      4.90 o 
  -8   4   6        3.02       -2.43      2.64 o 
  -6   4   6      168.70      206.21      4.91 o 
  -4   4   6      198.85      205.99      4.83 o 
  -2   4   6      106.96      104.84      4.06 o 
   0   4   6      318.90      333.81      5.83 o 
   2   4   6      414.83      379.03      6.34 o 
   4   4   6        5.65       -0.55      2.78 o 
   6   4   6      136.34      137.38      4.92 o 
   8   4   6      185.93      182.22      5.34 o 
  10   4   6       81.46       69.89      4.56 o 
  12   4   6      333.12      314.57      7.04 o 
  14   4   6      289.72      298.83      7.89 o 
  16   4   6      940.12      905.31     19.48 o 
  18   4   6      334.11      320.83      8.93 o 
  20   4   6       18.68        7.76      4.98 o 
  22   4   6       41.18       48.84      6.73 o 
  24   4   6       15.51       10.28      6.26 o 
  26   4   6      104.73      144.00      9.20 o 
  28   4   6       30.65       27.56      7.68 o 
  30   4   6       36.89       40.31     10.49 o 
  32   4   6       27.44       29.79     13.69 o 
  34   4   6        9.32       19.19     14.44 o 
  36   4   6       17.99       21.61     18.39 o 
 -37   5   6        4.27       -8.06     11.81 o 
 -35   5   6       11.82       17.00      9.93 o 
 -33   5   6        9.55        7.40      7.77 o 
 -31   5   6        7.11        5.78      6.90 o 
 -29   5   6       58.23       53.70      6.30 o 
 -27   5   6       69.96       68.74      6.10 o 
 -25   5   6      191.74      235.56     10.63 o 
 -23   5   6       25.21       16.36      4.95 o 
 -21   5   6       15.26        7.32      4.37 o 
 -19   5   6      117.83      124.64      5.67 o 
 -17   5   6       25.28       26.71      4.10 o 
 -15   5   6      346.61      345.94      7.49 o 
 -13   5   6      137.66      125.03      5.19 o 
 -11   5   6      177.86      199.88      5.66 o 
  -9   5   6       82.16       62.89      3.77 o 
  -7   5   6      318.78      341.45      6.15 o 
  -5   5   6      179.26      187.31      4.99 o 
  -3   5   6      211.94      250.01      5.42 o 
  -1   5   6      136.41      140.15      4.97 o 
   1   5   6      490.13      474.57     11.69 o 
   3   5   6      420.45      442.71      9.49 o 
   5   5   6       17.28       17.46      3.38 o 
   7   5   6       59.53       58.53      4.05 o 
   9   5   6       16.13       11.05      3.54 o 
  11   5   6      195.97      203.29      7.55 o 
  13   5   6      721.73      740.16     15.08 o 
  15   5   6      599.20      603.75     15.33 o 
  17   5   6       30.44       17.94      4.79 o 
  19   5   6      108.31      114.39      7.77 o 
  21   5   6        1.63        3.11      5.43 o 
  23   5   6       59.43       56.06      7.29 o 
  25   5   6       38.57       24.26      8.90 o 
  27   5   6        5.59       15.77      8.32 o 
  29   5   6       29.69       31.82     12.95 o 
  31   5   6       60.68       99.95     16.03 o 
  33   5   6       24.33       26.48     17.51 o 
  35   5   6        0.08       20.10     28.25 o 
 -36   6   6        2.07        7.23     14.81 o 
 -34   6   6        1.21       12.13     10.42 o 
 -32   6   6        7.41       11.89      8.42 o 
 -30   6   6        4.24        8.73      7.54 o 
 -28   6   6       18.80       16.67      6.06 o 
 -26   6   6       11.74        8.10      5.35 o 
 -24   6   6       45.96       26.41      5.39 o 
 -22   6   6       97.44      112.64      6.98 o 
 -20   6   6       13.30        9.82      4.60 o 
 -18   6   6       69.58       62.38      5.23 o 
 -16   6   6      194.59      211.40      6.65 o 
 -14   6   6       30.08       33.59      4.35 o 
 -12   6   6      503.12      451.74      8.61 o 
 -10   6   6      156.25      130.56      5.15 o 
  -8   6   6      363.98      334.03      6.70 o 
  -6   6   6       78.38       73.63      4.86 o 
  -4   6   6      144.02      148.58      5.04 o 
  -2   6   6      486.70      460.40      7.56 o 
   0   6   6      336.40      336.37      6.73 o 
   2   6   6      181.32      174.07      5.40 o 
   4   6   6      131.09      151.46      5.17 o 
   6   6   6      414.18      434.78     11.94 o 
   8   6   6       28.94       20.93      3.85 o 
  10   6   6      135.55      139.65      5.56 o 
  12   6   6      227.73      234.65      6.77 o 
  14   6   6      286.00      311.33      7.87 o 
  16   6   6       25.99       11.12      4.79 o 
  18   6   6       98.88      113.33      9.26 o 
  20   6   6        2.33        2.63      5.02 o 
  22   6   6       15.77        7.88      5.80 o 
  24   6   6        0.90       -6.03      6.03 o 
  26   6   6       17.08        5.63      9.72 o 
  28   6   6        6.77       11.94     11.86 o 
  30   6   6       22.57       27.81     16.60 o 
  32   6   6       13.62       -3.79     16.06 o 
 -33   7   6        7.97      -12.52     12.52 o 
 -31   7   6        6.05        4.89     13.57 o 
 -29   7   6       16.09       19.72     10.42 o 
 -27   7   6        3.05       -8.91     11.53 o 
 -25   7   6        2.86        3.22      5.36 o 
 -23   7   6       10.05        7.16      5.30 o 
 -21   7   6       20.53       15.35      4.93 o 
 -19   7   6       59.23       64.33      5.40 o 
 -17   7   6      187.44      186.07      6.66 o 
 -15   7   6      305.69      344.01      7.93 o 
 -13   7   6       29.96       20.55      4.19 o 
 -11   7   6       70.62       73.58      4.48 o 
  -9   7   6        4.09       -3.22      3.22 o 
  -7   7   6       54.30       42.77      4.02 o 
  -5   7   6      100.49       95.33      4.60 o 
  -3   7   6      309.62      310.25      6.36 o 
  -1   7   6      221.90      223.16      5.95 o 
   1   7   6       80.12       92.69      4.79 o 
   3   7   6      411.12      372.85      9.17 o 
   5   7   6      178.84      192.09      5.76 o 
   7   7   6        6.02        2.05      3.65 o 
   9   7   6       38.33       31.19      4.26 o 
  11   7   6        9.05        5.79      4.01 o 
  13   7   6       57.97       46.69      4.83 o 
  15   7   6      158.71      164.51      6.79 o 
  17   7   6        7.07       -4.93      4.93 o 
  19   7   6       44.40       41.71      5.67 o 
  21   7   6        4.19        4.05      7.01 o 
  23   7   6       11.45       17.53      7.62 o 
  25   7   6        8.86       27.96     10.10 o 
  27   7   6       34.08       68.49     16.76 o 
  29   7   6        3.91       -5.62     14.67 o 
  31   7   6        4.69      -15.19     15.19 o 
 -32   8   6        2.04      -11.03     12.97 o 
 -30   8   6       12.67       -8.10     11.90 o 
 -28   8   6        1.03        0.70     11.91 o 
 -26   8   6        2.17        1.34      9.23 o 
 -24   8   6        4.69        5.96      7.54 o 
 -22   8   6        5.44       -0.65      5.33 o 
 -20   8   6       17.62        9.90      4.96 o 
 -18   8   6       20.99       15.22      4.55 o 
 -16   8   6      203.66      233.08      8.80 o 
 -14   8   6        4.67        4.44      3.98 o 
 -12   8   6       37.76       33.09      4.40 o 
 -10   8   6      175.29      168.37      6.49 o 
  -8   8   6       25.32       10.89      4.22 o 
  -6   8   6        6.30        1.76      3.55 o 
  -4   8   6       17.93        3.95      3.53 o 
  -2   8   6       13.30        7.57      3.52 o 
   0   8   6        0.81       -1.56      3.56 o 
   2   8   6       19.25       14.52      5.17 o 
   4   8   6       11.27       -3.57      3.57 o 
   6   8   6       31.51       27.47      4.30 o 
   8   8   6       87.07       80.50      7.17 o 
  10   8   6        4.46        0.08      3.99 o 
  12   8   6       24.30       19.63      4.48 o 
  14   8   6       11.92       11.28      6.35 o 
  16   8   6       25.09       21.72      5.48 o 
  18   8   6        0.63       -3.03      5.35 o 
  20   8   6       50.03       54.85      8.32 o 
  22   8   6       40.25       42.29      9.43 o 
  24   8   6       19.55       14.99     11.63 o 
  26   8   6       52.71       68.40     16.86 o 
  28   8   6        6.50        2.47     14.45 o 
 -29   9   6       20.14        5.43     13.25 o 
 -27   9   6       29.85       22.01     17.20 o 
 -25   9   6        3.26      -10.02     10.02 o 
 -23   9   6        3.11        2.52      8.10 o 
 -21   9   6       12.97       19.53      6.43 o 
 -19   9   6        9.23       10.74      5.60 o 
 -17   9   6       16.69        7.07      4.81 o 
 -15   9   6       42.63       42.72      4.96 o 
 -13   9   6       20.71       21.52      4.51 o 
 -11   9   6       23.42       12.79      4.11 o 
  -9   9   6       26.49       27.40      4.92 o 
  -7   9   6        4.14        4.61      3.71 o 
  -5   9   6        4.27        1.16      3.61 o 
  -3   9   6       13.62       11.00      3.66 o 
  -1   9   6       11.67        8.99      3.65 o 
   1   9   6       21.96       14.94      3.90 o 
   3   9   6       12.63       17.66      4.20 o 
   5   9   6        5.49        2.83      3.86 o 
   7   9   6       55.81       66.61      7.64 o 
   9   9   6       31.23       28.32      4.56 o 
  11   9   6       46.78       43.00      5.07 o 
  13   9   6        0.21       -0.63      4.73 o 
  15   9   6       37.24       38.08      5.66 o 
  17   9   6        2.35       -4.30      6.39 o 
  19   9   6       12.05       12.22      8.31 o 
  21   9   6       84.67      102.58     12.29 o 
  23   9   6       94.65      108.65     14.75 o 
  25   9   6       18.19       11.53     12.28 o 
 -26  10   6        0.28      -11.80     12.56 o 
 -24  10   6       12.01        2.59     10.37 o 
 -22  10   6       19.28       16.25      9.15 o 
 -20  10   6        3.20        3.61      7.80 o 
 -18  10   6       12.03       11.28      7.22 o 
 -16  10   6        4.40        0.81      5.69 o 
 -14  10   6        0.57       -4.83      4.83 o 
 -12  10   6       14.11       15.37      4.94 o 
 -10  10   6       30.04       29.59      4.73 o 
  -8  10   6       63.59       55.63      4.83 o 
  -6  10   6       59.37       67.54      5.00 o 
  -4  10   6       43.13       46.46      4.71 o 
  -2  10   6       57.11       45.97      5.51 o 
   0  10   6       29.25       27.47      4.47 o 
   2  10   6       15.88       10.25      4.60 o 
   4  10   6        0.69       -4.04      4.21 o 
   6  10   6       10.71        6.65      4.47 o 
   8  10   6       66.44       68.44      5.55 o 
  10  10   6       28.42       21.61      6.01 o 
  12  10   6       11.92        3.79      6.03 o 
  14  10   6       38.81       51.62      8.06 o 
  16  10   6        2.69       -7.16      7.16 o 
  18  10   6       13.18       15.36     10.21 o 
  20  10   6       17.93       19.78     10.20 o 
  22  10   6       48.42       43.98     11.48 o 
 -21  11   6        7.54       -9.41      9.47 o 
 -19  11   6        7.13        7.91      8.52 o 
 -17  11   6        3.23        5.65      7.58 o 
 -15  11   6       14.78        6.82      6.74 o 
 -13  11   6       18.40       15.06      6.71 o 
 -11  11   6        4.51       -1.39      5.66 o 
  -9  11   6        9.18        5.19      5.47 o 
  -7  11   6        7.97        0.55      5.13 o 
  -5  11   6       44.50       48.72      5.76 o 
  -3  11   6       67.55       71.61      6.80 o 
  -1  11   6        2.77       -5.42      5.42 o 
   1  11   6        5.46        0.89      5.10 o 
   3  11   6       21.55       22.72      5.61 o 
   5  11   6        7.83        5.75      5.82 o 
   7  11   6       57.80       56.90      6.72 o 
   9  11   6       81.91      106.32      8.56 o 
  11  11   6      126.22      170.18      9.81 o 
  13  11   6       35.45       33.51      8.82 o 
  15  11   6       50.30       40.99      9.26 o 
  17  11   6        3.25        9.61      9.57 o 
 -14  12   6        1.85        6.52      8.56 o 
 -12  12   6        0.58       -1.43      7.93 o 
 -10  12   6        7.01       12.35      8.13 o 
  -8  12   6        1.32       -7.07      7.07 o 
  -6  12   6        1.18       -6.28      6.28 o 
  -4  12   6        3.61        8.77      8.68 o 
  -2  12   6        1.58       -4.18      6.68 o 
   0  12   6        7.56        1.92      6.88 o 
   2  12   6       15.49       19.88     11.70 o 
   4  12   6       25.87       21.15      7.95 o 
   6  12   6        0.27        3.24      9.28 o 
   8  12   6        9.49        3.45      8.07 o 
  10  12   6       54.36       55.60      9.47 o 
 -38   0   7        6.63       38.14     28.59 o 
 -36   0   7        0.00       -5.11     23.22 o 
 -34   0   7        0.15        2.01     19.11 o 
 -32   0   7       13.48       37.31     21.80 o 
 -30   0   7       52.63       48.62     10.42 o 
 -28   0   7       13.27        8.68      8.24 o 
 -26   0   7      157.88      181.91     10.39 o 
 -24   0   7       58.56       64.37      8.20 o 
 -22   0   7      503.77      476.30     14.42 o 
 -20   0   7      129.17      143.16     13.18 o 
 -18   0   7       31.49       28.07      6.13 o 
 -16   0   7      159.14      176.86      7.23 o 
 -14   0   7      171.33      214.66      9.97 o 
 -12   0   7        1.92       -3.32      4.00 o 
 -10   0   7      240.66      282.77      7.56 o 
  -8   0   7      569.80      633.08     14.09 o 
  -6   0   7      486.16      525.82     13.14 o 
  -4   0   7        7.68        5.64      3.30 o 
  -2   0   7      218.43      286.88      7.29 o 
   0   0   7      311.80      354.44      8.32 o 
   2   0   7        0.54       -3.84      3.84 o 
   4   0   7      105.46      118.43      5.92 o 
   6   0   7       69.63       66.10      6.04 o 
   8   0   7        5.99        3.40      4.17 o 
  10   0   7       90.96       86.44      5.84 o 
  12   0   7       61.58       43.34      5.35 o 
  14   0   7       75.69       83.79      6.20 o 
  16   0   7       20.95       19.94      5.79 o 
  18   0   7        1.75       -2.54      6.07 o 
  20   0   7      293.19      290.62     14.60 o 
  22   0   7      520.46      558.75     22.19 o 
  24   0   7       70.80       57.87     18.21 o 
  26   0   7        1.44       -8.11     13.28 o 
  28   0   7        4.15      -14.49     14.49 o 
  30   0   7       12.17       22.03     16.37 o 
  32   0   7        9.47        3.41     17.33 o 
  34   0   7       80.22      129.10     33.45 o 
 -39   1   7        2.98      -12.49     25.40 o 
 -37   1   7        4.81      -14.47     14.47 o 
 -35   1   7       13.57       20.78     13.26 o 
 -33   1   7        2.11       -3.42      7.36 o 
 -31   1   7       55.05       35.50      7.10 o 
 -29   1   7       29.94       29.37      7.02 o 
 -27   1   7      125.59      108.64      7.79 o 
 -25   1   7      105.81      110.97      6.75 o 
 -23   1   7       76.95       86.00      5.53 o 
 -21   1   7      479.23      535.98      8.59 o 
 -19   1   7       19.58       23.93      4.05 o 
 -17   1   7      207.36      222.76      5.92 o 
 -15   1   7       36.01       31.72      3.74 o 
 -13   1   7       76.93       91.69      4.34 o 
 -11   1   7      176.20      198.38      5.01 o 
  -9   1   7      457.24      504.84      6.32 o 
  -7   1   7      866.32      891.60     10.63 o 
  -5   1   7      663.39      736.83      8.03 o 
  -3   1   7       28.13       21.12      2.85 o 
  -1   1   7      402.50      389.14      6.13 o 
   1   1   7      182.14      194.45      4.84 o 
   3   1   7       91.94       92.23      4.23 o 
   5   1   7       60.07       49.84      3.46 o 
   7   1   7       96.02       91.29      4.05 o 
   9   1   7        2.80       -1.50      2.94 o 
  11   1   7       27.48        9.01      3.42 o 
  13   1   7      143.47      145.10      5.56 o 
  15   1   7       90.85      101.92      5.28 o 
  17   1   7      142.58      121.13      5.79 o 
  19   1   7      236.87      218.93      7.79 o 
  21   1   7      137.28      130.54      7.66 o 
  23   1   7      142.71      140.48      7.83 o 
  25   1   7       32.12       28.85      6.80 o 
  27   1   7       33.33       30.86      8.24 o 
  29   1   7        1.32      -11.87     11.87 o 
  31   1   7       12.58        4.04     15.47 o 
  33   1   7       33.30       17.84     18.43 o 
  35   1   7       43.33       60.64     23.43 o 
 -38   2   7       15.46        5.69     15.78 o 
 -36   2   7        9.51       -3.36     10.50 o 
 -34   2   7        1.73        2.55      8.44 o 
 -32   2   7       15.87       22.67      7.39 o 
 -30   2   7       33.48       29.33      6.77 o 
 -28   2   7       94.20      112.23      9.42 o 
 -26   2   7        6.26        7.74      5.22 o 
 -24   2   7       54.40       55.77      5.61 o 
 -22   2   7        1.81        2.61      4.53 o 
 -20   2   7      121.99      111.57      6.01 o 
 -18   2   7       12.38       12.61      3.99 o 
 -16   2   7       59.80       62.81      4.26 o 
 -14   2   7      100.93      140.03      4.91 o 
 -12   2   7       23.16       17.15      3.26 o 
 -10   2   7       31.79       37.00      3.72 o 
  -8   2   7       52.49       57.65      3.36 o 
  -6   2   7      434.41      457.25      6.50 o 
  -4   2   7      471.68      478.89      7.19 o 
  -2   2   7      688.00      725.98      8.07 o 
   0   2   7        2.08       -2.73      2.73 o 
   2   2   7      382.91      444.60      6.75 o 
   4   2   7      131.95      153.24      4.74 o 
   6   2   7      232.73      216.95      5.72 o 
   8   2   7        7.08       -1.05      3.28 o 
  10   2   7      379.20      404.73      7.41 o 
  12   2   7       32.73       14.17      4.36 o 
  14   2   7       44.10       35.41      4.79 o 
  16   2   7       64.32       57.47      5.73 o 
  18   2   7      287.69      307.75      9.57 o 
  20   2   7       35.52       33.92      6.04 o 
  22   2   7        3.88       -2.44      5.25 o 
  24   2   7        1.30       -3.63      5.40 o 
  26   2   7       38.27       40.77      7.24 o 
  28   2   7        2.88       -0.73      7.71 o 
  30   2   7        2.35       -8.65      8.65 o 
  32   2   7        0.79      -15.42     15.42 o 
  34   2   7        4.50       -5.51     17.06 o 
 -37   3   7       21.05       21.29     13.76 o 
 -35   3   7        8.71       10.66     11.30 o 
 -33   3   7       47.01       48.18      9.72 o 
 -31   3   7       23.86       17.79      7.36 o 
 -29   3   7      200.81      214.31      8.77 o 
 -27   3   7        5.76        8.57      5.53 o 
 -25   3   7       14.33        8.81      5.29 o 
 -23   3   7       44.36       40.62      5.43 o 
 -21   3   7      156.42      154.59      6.39 o 
 -19   3   7       66.83       64.32      5.08 o 
 -17   3   7      156.29      163.10      5.87 o 
 -15   3   7       44.28       32.52      4.31 o 
 -13   3   7      113.52      128.12      5.16 o 
 -11   3   7      168.81      165.23      5.34 o 
  -9   3   7       47.90       57.64      3.66 o 
  -7   3   7      177.64      150.16      4.71 o 
  -5   3   7       52.35       72.89      3.84 o 
  -3   3   7      100.22      111.53      4.34 o 
  -1   3   7      680.12      649.72     10.30 o 
   1   3   7      238.58      252.26      6.06 o 
   3   3   7       27.85       12.02      3.34 o 
   5   3   7      262.10      303.78      8.37 o 
   7   3   7      216.47      227.99      6.49 o 
   9   3   7      428.43      445.29      9.02 o 
  11   3   7      355.23      352.12      8.21 o 
  13   3   7      197.40      162.98      7.73 o 
  15   3   7      197.34      190.65      9.11 o 
  17   3   7       48.11       46.05      6.03 o 
  19   3   7       16.09        8.04      5.88 o 
  21   3   7       19.15       16.24      6.02 o 
  23   3   7       30.72       29.22      6.29 o 
  25   3   7        6.87       -2.23      6.19 o 
  27   3   7       21.77       23.08      7.21 o 
  29   3   7        9.57       22.13      8.05 o 
  31   3   7        1.54        2.31     11.49 o 
  33   3   7       14.57       25.67     31.77 o 
 -36   4   7        2.58       -4.76     12.08 o 
 -34   4   7       26.20       27.88     10.07 o 
 -32   4   7        9.26        5.65      7.76 o 
 -30   4   7      214.29      215.09      9.57 o 
 -28   4   7       83.65       89.66      7.05 o 
 -26   4   7      100.28       94.39      6.74 o 
 -24   4   7       10.16       -4.95      4.95 o 
 -22   4   7       80.79       79.78      5.94 o 
 -20   4   7        7.85       -1.22      4.49 o 
 -18   4   7       48.83       44.91      5.02 o 
 -16   4   7       92.65      107.66      5.43 o 
 -14   4   7      170.58      165.19      5.68 o 
 -12   4   7       26.76       32.73      4.03 o 
 -10   4   7      157.22      174.20      5.53 o 
  -8   4   7      138.79      131.04      4.80 o 
  -6   4   7      246.42      265.77      6.04 o 
  -4   4   7      299.89      278.23      6.20 o 
  -2   4   7      206.05      233.66      5.95 o 
   0   4   7       78.27       72.53      4.55 o 
   2   4   7       34.54       22.89      5.34 o 
   4   4   7       27.32       15.54      4.06 o 
   6   4   7       83.77       81.40      4.77 o 
   8   4   7       36.42       34.36      4.32 o 
  10   4   7       11.30        7.76      4.10 o 
  12   4   7       96.53       83.55      5.54 o 
  14   4   7      198.35      214.69      7.96 o 
  16   4   7        2.89        9.17      5.60 o 
  18   4   7      127.79      142.58      8.20 o 
  20   4   7        5.64        4.31      6.05 o 
  22   4   7       17.85       14.13      5.88 o 
  24   4   7       16.26       17.70      6.26 o 
  26   4   7       17.46       17.40      7.10 o 
  28   4   7       41.11       36.42     10.79 o 
  30   4   7       23.58       21.84     12.37 o 
  32   4   7        3.99        6.77     16.71 o 
  34   4   7        5.99       -3.69     25.65 o 
 -35   5   7        6.18       -3.15     10.23 o 
 -33   5   7        8.28       25.41     10.00 o 
 -31   5   7       31.76       30.78      9.66 o 
 -29   5   7       76.44       80.54      8.55 o 
 -27   5   7      167.97      154.85      8.11 o 
 -25   5   7       54.43       60.73      6.51 o 
 -23   5   7       10.93        3.98      5.35 o 
 -21   5   7       72.84       66.83      6.07 o 
 -19   5   7       32.42       23.42      5.19 o 
 -17   5   7      123.74      128.04      8.52 o 
 -15   5   7      181.85      184.28      7.94 o 
 -13   5   7      155.33      143.67      5.77 o 
 -11   5   7       12.93        3.19      3.92 o 
  -9   5   7       10.16        4.92      3.55 o 
  -7   5   7       75.90       72.44      4.58 o 
  -5   5   7      339.54      366.70      8.31 o 
  -3   5   7      339.44      332.07      7.15 o 
  -1   5   7      113.41      116.96      5.48 o 
   1   5   7       53.08       44.58      4.54 o 
   3   5   7       46.23       32.94      4.63 o 
   5   5   7       13.47       14.37      4.06 o 
   7   5   7        2.34       -0.89      3.74 o 
   9   5   7       64.99       46.95      4.68 o 
  11   5   7      185.63      167.74      6.57 o 
  13   5   7      195.53      193.28      9.70 o 
  15   5   7       65.74       57.62      6.08 o 
  17   5   7        2.56       -4.38      5.11 o 
  19   5   7       13.02        6.02      5.91 o 
  21   5   7        6.04        4.18      6.28 o 
  23   5   7        1.83        3.42      6.10 o 
  25   5   7        0.29       -2.53      6.90 o 
  27   5   7        2.85       17.47      9.99 o 
  29   5   7        9.33        0.44     12.71 o 
  31   5   7       27.33       38.54     18.25 o 
  33   5   7       12.24       11.34     18.46 o 
 -34   6   7       29.13       35.01     19.30 o 
 -32   6   7       15.30       10.26     10.44 o 
 -30   6   7        7.13        8.47      9.22 o 
 -28   6   7       34.22       20.23      7.89 o 
 -26   6   7       34.60       43.38      7.06 o 
 -24   6   7        3.60        6.90      5.73 o 
 -22   6   7       22.21       23.06      5.61 o 
 -20   6   7        4.06        0.78      4.92 o 
 -18   6   7        3.19       -4.04      4.60 o 
 -16   6   7       37.25       38.67      5.04 o 
 -14   6   7      136.30      120.96      5.98 o 
 -12   6   7      116.05      113.18      5.69 o 
 -10   6   7       41.08       35.71      4.45 o 
  -8   6   7       21.54       12.50      4.13 o 
  -6   6   7        5.98       -1.52      3.63 o 
  -4   6   7      211.12      229.12      6.24 o 
  -2   6   7      143.84      147.22      5.50 o 
   0   6   7      353.29      308.27      7.35 o 
   2   6   7      149.69      164.67      6.52 o 
   4   6   7       55.12       58.46      4.54 o 
   6   6   7        6.35       -0.34      3.75 o 
   8   6   7       44.67       53.34      4.81 o 
  10   6   7      184.74      187.47      6.58 o 
  12   6   7       18.69       18.71      4.98 o 
  14   6   7       96.30       97.95      6.31 o 
  16   6   7        5.59        4.48      5.02 o 
  18   6   7       29.46       24.75      5.99 o 
  20   6   7       12.43        2.36      6.22 o 
  22   6   7        5.22        1.20      6.52 o 
  24   6   7        3.77       -8.53      8.53 o 
  26   6   7        0.64       -7.18      8.97 o 
  28   6   7       23.46       19.52     13.03 o 
  30   6   7       10.00        5.21     13.19 o 
 -31   7   7        2.27      -14.59     14.59 o 
 -29   7   7       16.29        4.16     13.69 o 
 -27   7   7        2.54       -8.33      8.33 o 
 -25   7   7        0.32       -7.36      7.36 o 
 -23   7   7       34.79       42.77      6.32 o 
 -21   7   7       31.20       32.10      5.69 o 
 -19   7   7        2.83       -0.61      4.86 o 
 -17   7   7        0.77       -4.48      4.48 o 
 -15   7   7       62.19       58.18      5.33 o 
 -13   7   7       53.24       60.60      5.22 o 
 -11   7   7        7.59       -0.31      4.15 o 
  -9   7   7       30.63       14.07      3.94 o 
  -7   7   7        7.86        3.62      3.93 o 
  -5   7   7      109.86       91.94      5.01 o 
  -3   7   7       24.83       14.75      3.96 o 
  -1   7   7      137.43      147.48      5.96 o 
   1   7   7        4.79       -4.03      4.03 o 
   3   7   7       59.82       63.84      4.86 o 
   5   7   7        6.43       -1.26      3.79 o 
   7   7   7       65.57       65.45      4.79 o 
   9   7   7       33.09       33.19      5.89 o 
  11   7   7        3.09       -4.31      4.31 o 
  13   7   7       18.13       24.59      5.30 o 
  15   7   7       47.77       58.04      6.08 o 
  17   7   7       81.10       85.57      6.75 o 
  19   7   7       22.49        9.42      6.07 o 
  21   7   7        7.37       -5.34      8.47 o 
  23   7   7        8.62       13.68     10.05 o 
  25   7   7       19.01        8.79     11.84 o 
  27   7   7        0.55        0.68     12.74 o 
  29   7   7        2.71       10.92     13.29 o 
 -30   8   7        4.14      -12.60     12.60 o 
 -28   8   7        3.07        4.67     13.03 o 
 -26   8   7        9.39        1.56     12.24 o 
 -24   8   7        4.24        5.68      8.57 o 
 -22   8   7       38.72       36.78      9.33 o 
 -20   8   7       22.19       19.86      6.63 o 
 -18   8   7        3.23        3.04      4.94 o 
 -16   8   7       20.96       26.31      5.06 o 
 -14   8   7       28.40       14.53      4.79 o 
 -12   8   7       38.21       22.61      4.77 o 
 -10   8   7       12.79        3.08      4.00 o 
  -8   8   7        3.17       -0.22      3.86 o 
  -6   8   7       60.14       60.52      4.75 o 
  -4   8   7       68.27       59.55      4.64 o 
  -2   8   7        3.48       -2.19      4.00 o 
   0   8   7        3.35       -3.19      4.24 o 
   2   8   7        4.76       -4.11      4.11 o 
   4   8   7        8.67       -1.20      4.04 o 
   6   8   7        0.73       -3.09      4.15 o 
   8   8   7       10.86        9.56      4.43 o 
  10   8   7       15.45       12.84      4.75 o 
  12   8   7        6.74        5.36      4.80 o 
  14   8   7        7.14        3.79      5.18 o 
  16   8   7       40.25       48.91      6.51 o 
  18   8   7       24.24       23.72      7.61 o 
  20   8   7       59.35       58.29      9.95 o 
  22   8   7       13.26       24.67     12.16 o 
  24   8   7       19.95       14.36     12.98 o 
  26   8   7       18.33       36.58     15.01 o 
 -27   9   7        9.26       16.07     33.95 o 
 -25   9   7        5.39       -4.49     10.70 o 
 -23   9   7        3.61        1.21     10.33 o 
 -21   9   7       27.78       22.25     11.10 o 
 -19   9   7       22.30       16.28      7.01 o 
 -17   9   7        1.57       -0.65      5.98 o 
 -15   9   7       12.74       15.06      5.70 o 
 -13   9   7        1.45       -1.31      4.48 o 
 -11   9   7       53.39       55.10      5.04 o 
  -9   9   7       11.76        8.21      4.21 o 
  -7   9   7       38.38       40.93      4.72 o 
  -5   9   7       26.69       23.89      4.37 o 
  -3   9   7       23.23       21.22      4.42 o 
  -1   9   7       29.86       18.30      4.32 o 
   1   9   7       30.16       31.57      4.57 o 
   3   9   7        8.45        7.99      4.40 o 
   5   9   7        3.02       -2.23      4.30 o 
   7   9   7        6.87        5.02      4.44 o 
   9   9   7        7.62        2.22      5.26 o 
  11   9   7        5.25        5.94      5.45 o 
  13   9   7       14.85        5.99      6.68 o 
  15   9   7        6.58        4.08      7.80 o 
  17   9   7       23.25       10.11      8.59 o 
  19   9   7       56.72       76.88     11.71 o 
  21   9   7       12.86       12.54     12.04 o 
  23   9   7        8.15       25.04     15.96 o 
 -22  10   7        0.47       -8.40     10.30 o 
 -20  10   7       12.92       31.94      9.58 o 
 -18  10   7        4.87       11.67      8.95 o 
 -16  10   7       18.45       19.42      7.87 o 
 -14  10   7        6.33       -2.23      6.44 o 
 -12  10   7        5.44        9.12      5.82 o 
 -10  10   7       31.15       40.35      5.90 o 
  -8  10   7       52.09       58.69      5.84 o 
  -6  10   7      143.47      186.32      7.04 o 
  -4  10   7        5.44       -4.80      4.80 o 
  -2  10   7        0.56       -4.62      4.62 o 
   0  10   7        5.38       -3.19      5.03 o 
   2  10   7       18.90       10.47      5.02 o 
   4  10   7       14.00       10.55      5.49 o 
   6  10   7       66.03       66.14      6.47 o 
   8  10   7       24.79       19.44      6.62 o 
  10  10   7       12.94        8.63      6.65 o 
  12  10   7       50.80       59.73      9.18 o 
  14  10   7       28.81       30.83     10.02 o 
  16  10   7        4.27       -0.10      9.19 o 
  18  10   7       12.53        5.21      9.88 o 
  20  10   7       32.95       45.80     13.16 o 
 -17  11   7        4.81        1.42      8.82 o 
 -15  11   7        1.51       -7.72      7.99 o 
 -13  11   7        6.59        8.12      8.46 o 
 -11  11   7        1.13        2.04      6.47 o 
  -9  11   7       26.02       22.37      6.52 o 
  -7  11   7       14.23       10.14      5.87 o 
  -5  11   7       18.89       19.99      6.49 o 
  -3  11   7       19.77       12.54      6.27 o 
  -1  11   7       20.48       15.26      6.73 o 
   1  11   7        5.11       -5.43      8.72 o 
   3  11   7        5.48        4.83      6.11 o 
   5  11   7       70.94       76.40      7.52 o 
   7  11   7       34.95       38.60      7.83 o 
   9  11   7       26.49       33.87      9.02 o 
  11  11   7       25.27       38.35     10.97 o 
  13  11   7        4.02        2.44      9.59 o 
  -6  12   7        2.43       -6.85      6.85 o 
  -4  12   7        4.19       18.48      7.52 o 
  -2  12   7        0.09       -8.04     10.75 o 
   0  12   7        2.02        1.88      8.12 o 
   2  12   7        5.74       -7.89      7.89 o 
   4  12   7        1.63       -6.62      8.87 o 
 -36   0   8        5.20       -6.96     27.41 o 
 -34   0   8        0.21      -21.63     23.72 o 
 -32   0   8        0.01      -13.33     19.11 o 
 -30   0   8       26.99       32.74     15.20 o 
 -28   0   8       42.68       47.52     13.92 o 
 -26   0   8       56.78       46.81      9.40 o 
 -24   0   8       16.91        9.11      7.85 o 
 -22   0   8       64.32       55.59      8.49 o 
 -20   0   8      144.64      125.71      9.36 o 
 -18   0   8      350.33      388.76     15.45 o 
 -16   0   8      152.31      157.13      9.27 o 
 -14   0   8        8.00       -5.51      5.54 o 
 -12   0   8       15.32       16.30      5.22 o 
 -10   0   8      336.16      380.39      9.81 o 
  -8   0   8      437.42      452.58      9.30 o 
  -6   0   8       13.26       13.76      4.70 o 
  -4   0   8      529.51      596.68     10.17 o 
  -2   0   8      969.34     1091.42     18.70 o 
   0   0   8      233.79      243.25      8.33 o 
   2   0   8      190.03      206.91      7.96 o 
   4   0   8      140.95      137.13      7.01 o 
   6   0   8      365.99      409.15     10.53 o 
   8   0   8       73.84       80.56      7.62 o 
  10   0   8      193.61      167.57      7.69 o 
  12   0   8        7.54        1.42      5.90 o 
  14   0   8      161.59      155.12      9.10 o 
  16   0   8        1.18       -6.90      6.90 o 
  18   0   8      214.29      226.68     11.08 o 
  20   0   8        0.39        0.53     10.02 o 
  22   0   8        1.80      -11.05     14.38 o 
  24   0   8        0.36       -6.73     10.54 o 
  26   0   8       21.05       10.40     12.11 o 
  28   0   8        0.00      -13.93     22.47 o 
  30   0   8        0.77      -11.40     21.88 o 
  32   0   8      116.85      109.07     32.44 o 
  34   0   8       20.46       29.59     30.18 o 
 -37   1   8        8.24        8.72     28.34 o 
 -35   1   8        1.21        0.12     16.62 o 
 -33   1   8        7.07        3.76      8.47 o 
 -31   1   8       12.06        9.01      7.77 o 
 -29   1   8       16.74       10.74      6.58 o 
 -27   1   8        6.44        2.58      6.05 o 
 -25   1   8       50.92       47.24      6.93 o 
 -23   1   8      154.39      154.96      7.79 o 
 -21   1   8       11.32        0.66      4.90 o 
 -19   1   8      172.21      163.27     10.44 o 
 -17   1   8       85.39       88.09      5.04 o 
 -15   1   8       21.41       16.46      3.91 o 
 -13   1   8       23.17       14.85      3.76 o 
 -11   1   8       46.00       53.20      4.08 o 
  -9   1   8      522.39      556.99      7.80 o 
  -7   1   8      761.61      816.62     11.21 o 
  -5   1   8      611.69      665.51     12.43 o 
  -3   1   8      378.32      395.99      8.26 o 
  -1   1   8       79.14       80.50      4.70 o 
   1   1   8       34.12       19.07      4.08 o 
   3   1   8      267.05      252.93      6.45 o 
   5   1   8      792.68      806.71     15.22 o 
   7   1   8      120.44      142.36      5.49 o 
   9   1   8        4.21       -3.63      3.63 o 
  11   1   8      113.84      124.16      5.66 o 
  13   1   8       96.67       97.57      5.51 o 
  15   1   8      173.27      189.80      6.99 o 
  17   1   8      117.85       98.91      6.90 o 
  19   1   8      197.12      201.58      9.48 o 
  21   1   8        2.89       -0.91      6.11 o 
  23   1   8        6.55        7.25      6.92 o 
  25   1   8       18.70       20.48      8.11 o 
  27   1   8        2.86        5.23      9.61 o 
  29   1   8       15.66       32.07     13.81 o 
  31   1   8       10.80        8.53     14.17 o 
  33   1   8       16.17       15.48     14.97 o 
 -36   2   8       16.59       21.59     13.84 o 
 -34   2   8        6.16       -4.21      9.54 o 
 -32   2   8        7.46       -7.48      8.26 o 
 -30   2   8       30.57       24.41      7.72 o 
 -28   2   8       11.11       10.21      6.60 o 
 -26   2   8        4.50        2.63      6.14 o 
 -24   2   8       55.50       41.29      6.68 o 
 -22   2   8       58.02       60.08      6.02 o 
 -20   2   8      173.03      183.84      8.11 o 
 -18   2   8       81.91       90.33      5.91 o 
 -16   2   8      126.66      139.63      6.16 o 
 -14   2   8      112.79      129.17      5.37 o 
 -12   2   8       38.20       34.31      4.01 o 
 -10   2   8       18.14        9.48      3.59 o 
  -8   2   8      111.58      140.92      5.14 o 
  -6   2   8      506.82      559.92      9.96 o 
  -4   2   8     1187.02     1197.26     14.23 o 
  -2   2   8      132.45      157.31      6.19 o 
   0   2   8      364.27      358.16      8.22 o 
   2   2   8      606.93      621.19      8.59 o 
   4   2   8      746.47      792.20     10.40 o 
   6   2   8      404.20      401.57      7.78 o 
   8   2   8       46.98       27.58      4.65 o 
  10   2   8      346.52      375.04     10.57 o 
  12   2   8       79.99       91.60      6.23 o 
  14   2   8      159.49      168.12      7.39 o 
  16   2   8      242.57      270.60      9.57 o 
  18   2   8      128.20      131.54      8.01 o 
  20   2   8       15.29       14.75      6.08 o 
  22   2   8       15.69       11.68      6.61 o 
  24   2   8       11.97        4.49      8.45 o 
  26   2   8        6.45        1.82      7.78 o 
  28   2   8        0.24        5.25      8.71 o 
  30   2   8       12.75       20.75     13.10 o 
  32   2   8        2.48       -6.13     13.79 o 
 -35   3   8        1.96        8.29     11.24 o 
 -33   3   8       27.33       26.08     10.51 o 
 -31   3   8       52.06       48.29     11.41 o 
 -29   3   8        7.04       12.21      7.64 o 
 -27   3   8       44.36       46.09      6.78 o 
 -25   3   8        7.88       -3.20      5.38 o 
 -23   3   8       11.54        4.34      5.48 o 
 -21   3   8        0.14       -4.52      4.52 o 
 -19   3   8        4.55        7.62      4.55 o 
 -17   3   8       58.39       64.10      5.24 o 
 -15   3   8       15.53        8.48      4.26 o 
 -13   3   8       68.87       89.53      5.27 o 
 -11   3   8      193.56      184.98      6.23 o 
  -9   3   8       31.25       46.70      4.52 o 
  -7   3   8      100.29       93.44      4.91 o 
  -5   3   8      173.37      185.58      6.15 o 
  -3   3   8      222.93      232.69      6.53 o 
  -1   3   8      251.47      262.34      7.26 o 
   1   3   8       51.21       53.24      4.86 o 
   3   3   8      658.21      683.56     10.45 o 
   5   3   8      142.14      150.41      6.64 o 
   7   3   8       49.63       40.26      5.65 o 
   9   3   8      165.73      139.06      7.25 o 
  11   3   8      285.92      258.67      8.77 o 
  13   3   8       41.55       37.74      5.72 o 
  15   3   8       24.82       20.38      6.15 o 
  17   3   8       10.43        0.64      6.12 o 
  19   3   8       78.98       93.04      8.11 o 
  21   3   8        3.44        6.30      6.31 o 
  23   3   8        2.83       -5.76      7.30 o 
  25   3   8        2.30       12.75      7.14 o 
  27   3   8       16.70        5.02      9.17 o 
  29   3   8        9.78        4.74     10.52 o 
  31   3   8        0.88       -4.80     10.62 o 
 -34   4   8        9.07       12.62     11.65 o 
 -32   4   8       30.09       22.23     10.32 o 
 -30   4   8        5.74        7.11      7.97 o 
 -28   4   8       51.73       43.93      7.61 o 
 -26   4   8       11.32        5.61      5.89 o 
 -24   4   8       70.07       69.07      6.72 o 
 -22   4   8        3.10       -3.30      5.19 o 
 -20   4   8       40.10       45.19      5.64 o 
 -18   4   8       23.55       27.45      5.16 o 
 -16   4   8       11.64        5.65      4.56 o 
 -14   4   8       42.58       60.29      5.32 o 
 -12   4   8       46.35       43.38      4.96 o 
 -10   4   8      119.46      109.29      5.69 o 
  -8   4   8       14.68        4.34      3.93 o 
  -6   4   8       81.57       68.97      5.35 o 
  -4   4   8       87.86      101.85      5.23 o 
  -2   4   8      198.19      196.77      7.24 o 
   0   4   8      165.50      177.15      7.24 o 
   2   4   8       13.11       11.37      4.83 o 
   4   4   8      110.44      118.56      6.95 o 
   6   4   8       23.93       18.65      5.18 o 
   8   4   8       90.41       92.70      7.89 o 
  10   4   8      196.27      198.13      8.43 o 
  12   4   8       43.32       42.32      6.02 o 
  14   4   8       51.84       56.65      6.78 o 
  16   4   8       40.20       45.82      6.93 o 
  18   4   8       34.00       34.84      7.68 o 
  20   4   8       23.38       30.44      7.08 o 
  22   4   8        9.86       15.26      6.56 o 
  24   4   8        5.57        9.41      7.44 o 
  26   4   8       13.07       21.69      8.69 o 
  28   4   8        9.84        6.29     10.50 o 
  30   4   8        1.49       -3.92     11.83 o 
 -33   5   8       10.59       17.57     10.14 o 
 -31   5   8       50.39       34.65      9.60 o 
 -29   5   8       17.71       19.44      8.25 o 
 -27   5   8        0.69        9.16      7.20 o 
 -25   5   8        7.71       -2.53      5.80 o 
 -23   5   8       25.93       32.23      6.65 o 
 -21   5   8       14.72       19.37      5.67 o 
 -19   5   8        1.28       -4.57      5.43 o 
 -17   5   8       87.18       95.27      7.04 o 
 -15   5   8        9.81        3.28      4.58 o 
 -13   5   8      125.58      123.22      6.22 o 
 -11   5   8      178.22      176.16      7.17 o 
  -9   5   8       24.38       18.27      4.34 o 
  -7   5   8      141.54      162.41      7.73 o 
  -5   5   8      150.09      140.42      6.03 o 
  -3   5   8       41.69       21.06      4.49 o 
  -1   5   8       24.76       22.61      4.91 o 
   1   5   8       56.93       51.81      5.27 o 
   3   5   8       18.61        3.26      4.79 o 
   5   5   8       16.62       10.88      4.93 o 
   7   5   8       49.44       46.83      6.00 o 
   9   5   8       35.55       30.51      5.05 o 
  11   5   8       74.42       63.41      5.95 o 
  13   5   8      228.66      237.24      9.40 o 
  15   5   8       10.73       -1.54      5.91 o 
  17   5   8        1.06       -5.96      5.96 o 
  19   5   8       16.29       27.10      6.84 o 
  21   5   8        7.31        7.83      6.72 o 
  23   5   8        0.97       -8.18      8.18 o 
  25   5   8        7.21       18.85     10.32 o 
  27   5   8        8.00       -6.90     11.16 o 
  29   5   8       25.00       31.33     14.27 o 
 -32   6   8       11.96        6.98     10.47 o 
 -30   6   8        0.78        0.05     10.11 o 
 -28   6   8        0.82       20.62      9.81 o 
 -26   6   8       24.09       30.46      8.87 o 
 -24   6   8       14.37        9.81      7.60 o 
 -22   6   8       33.61       31.65      6.38 o 
 -20   6   8       42.12       36.00      6.12 o 
 -18   6   8        1.60       -4.84      4.84 o 
 -16   6   8       12.54        4.24      4.96 o 
 -14   6   8       19.92       18.42      5.12 o 
 -12   6   8       47.62       33.76      5.45 o 
 -10   6   8      167.16      154.19      6.23 o 
  -8   6   8       76.19       63.45      5.06 o 
  -6   6   8       54.81       39.53      4.93 o 
  -4   6   8       83.89       79.01      5.35 o 
  -2   6   8       25.56       15.22      4.60 o 
   0   6   8       30.75       28.96      5.11 o 
   2   6   8        9.75        1.60      4.56 o 
   4   6   8       13.46        7.26      5.81 o 
   6   6   8       60.80       57.61      5.68 o 
   8   6   8       35.13       35.33      5.08 o 
  10   6   8        2.91       -4.46      4.46 o 
  12   6   8       17.34       14.52      5.28 o 
  14   6   8       55.53       73.77      7.19 o 
  16   6   8       31.11       38.52      6.87 o 
  18   6   8        3.42        0.73      6.46 o 
  20   6   8        0.18        6.27      7.97 o 
  22   6   8       41.42       44.79     10.26 o 
  24   6   8       16.04       21.43     11.33 o 
  26   6   8        7.07       16.97     11.92 o 
  28   6   8       13.51        5.85     12.36 o 
 -29   7   8        5.92        2.70     12.07 o 
 -27   7   8        5.51       -9.70      9.70 o 
 -25   7   8       10.28       13.29      9.14 o 
 -23   7   8        8.62       17.09      8.12 o 
 -21   7   8       17.38       14.70      7.82 o 
 -19   7   8       45.84       51.03      6.17 o 
 -17   7   8       24.62       23.90      5.61 o 
 -15   7   8        2.79       -2.48      4.91 o 
 -13   7   8       19.01        9.65      4.89 o 
 -11   7   8       71.32       80.59      5.87 o 
  -9   7   8       16.53       16.08      4.61 o 
  -7   7   8       28.01       26.84      4.84 o 
  -5   7   8       72.86       66.64      5.71 o 
  -3   7   8       92.99       99.58      6.78 o 
  -1   7   8        5.43       -3.43      4.37 o 
   1   7   8        5.39       -3.87      4.64 o 
   3   7   8       14.48       11.74      4.99 o 
   5   7   8       30.20       31.23      5.11 o 
   7   7   8       13.11       17.78      6.40 o 
   9   7   8       30.61       27.83      5.92 o 
  11   7   8       26.86       26.72      5.60 o 
  13   7   8       22.46       26.35      5.80 o 
  15   7   8       81.83       77.24      7.22 o 
  17   7   8       39.37       40.89      9.55 o 
  19   7   8       26.26       26.45      9.48 o 
  21   7   8        0.66       -0.15     10.47 o 
  23   7   8        9.17       24.84     11.74 o 
  25   7   8        4.22       21.63     11.94 o 
 -26   8   8       23.82       24.70     14.33 o 
 -24   8   8        7.96       21.40     11.10 o 
 -22   8   8       13.23       14.90      9.75 o 
 -20   8   8        5.89       -0.25      7.18 o 
 -18   8   8       21.17       25.27      7.68 o 
 -16   8   8       49.49       56.22      7.34 o 
 -14   8   8       11.99       11.37      5.48 o 
 -12   8   8       10.67        6.65      5.11 o 
 -10   8   8        9.19        4.75      4.77 o 
  -8   8   8        7.36        8.36      4.36 o 
  -6   8   8       27.32       28.36      4.87 o 
  -4   8   8       74.41       84.81      5.63 o 
  -2   8   8        8.64        3.75      4.56 o 
   0   8   8        4.86        2.00      4.55 o 
   2   8   8        0.26       -4.56      4.56 o 
   4   8   8       21.41       20.64      5.25 o 
   6   8   8       15.88       14.88      5.23 o 
   8   8   8       22.25       20.54      6.06 o 
  10   8   8        7.78        2.74      5.87 o 
  12   8   8        5.24        5.99      6.18 o 
  14   8   8        4.82        4.28      7.04 o 
  16   8   8       26.97       38.80      8.71 o 
  18   8   8       35.59       30.11     11.16 o 
  20   8   8        4.63       20.69     11.29 o 
  22   8   8        6.11       -6.67     11.68 o 
  24   8   8       18.20       -8.60     15.84 o 
 -23   9   8       23.39       14.43     13.68 o 
 -21   9   8        1.38       -2.07     10.85 o 
 -19   9   8       22.91       23.92     11.91 o 
 -17   9   8       45.41       52.63      9.67 o 
 -15   9   8        0.32       -6.36      6.36 o 
 -13   9   8       11.68       12.52      6.29 o 
 -11   9   8       57.36       51.97      6.64 o 
  -9   9   8       39.62       45.25      6.05 o 
  -7   9   8        4.19       -4.72      4.72 o 
  -5   9   8        4.98       -0.30      4.90 o 
  -3   9   8        0.62       -4.78      4.78 o 
  -1   9   8        4.81       -4.80      4.80 o 
   1   9   8        5.51        5.00      4.98 o 
   3   9   8       24.43       30.81      5.71 o 
   5   9   8        7.52        4.75      5.59 o 
   7   9   8       25.23       36.14      6.61 o 
   9   9   8       23.70       36.68      7.07 o 
  11   9   8       17.09       22.14      8.44 o 
  13   9   8        2.16       -1.44      8.85 o 
  15   9   8       11.03       -1.00      9.40 o 
  17   9   8        4.19       -2.10     11.35 o 
  19   9   8       14.11       28.21     12.62 o 
 -18  10   8        6.71        1.95     10.50 o 
 -16  10   8        4.95       -5.62      8.24 o 
 -14  10   8        2.40        5.01      8.18 o 
 -12  10   8        1.84       -7.76      7.76 o 
 -10  10   8        7.21        7.77      7.30 o 
  -8  10   8       45.97       55.47      7.08 o 
  -6  10   8       15.74       19.37      6.42 o 
  -4  10   8       15.87       11.90      6.68 o 
  -2  10   8        2.63       -1.63      6.41 o 
   0  10   8        0.76       -6.12      6.12 o 
   2  10   8       22.13       21.17      7.04 o 
   4  10   8       16.05       11.09      7.09 o 
   6  10   8        4.62       -5.33      7.61 o 
   8  10   8       40.88       54.41      9.25 o 
  10  10   8        7.07       -5.52      8.05 o 
  12  10   8        6.63       25.90     10.26 o 
  14  10   8        9.68        0.69      9.52 o 
 -11  11   8        2.38       -2.84      7.91 o 
  -9  11   8        4.98       -1.24      8.00 o 
  -7  11   8        4.87        6.33      7.17 o 
  -5  11   8       12.62       11.42      7.36 o 
  -3  11   8       18.24       24.78      8.85 o 
  -1  11   8        0.54        3.51      8.08 o 
   1  11   8        5.09       -3.93      7.34 o 
   3  11   8       11.26        7.74      7.83 o 
   5  11   8       16.32       13.50      8.31 o 
   7  11   8       21.84       29.73      9.05 o 
 -34   0   9       17.24      -11.40     26.83 o 
 -32   0   9        0.01      -22.63     22.63 o 
 -30   0   9       74.66       87.96     19.86 o 
 -28   0   9       59.94       58.90     14.22 o 
 -26   0   9        0.23       -9.35      9.55 o 
 -24   0   9       35.96        5.31      8.32 o 
 -22   0   9       92.49       98.05      9.74 o 
 -20   0   9       34.53        6.96      6.85 o 
 -18   0   9       12.17        0.84      6.34 o 
 -16   0   9       23.16        7.87      6.95 o 
 -14   0   9        1.75       -6.11      6.11 o 
 -12   0   9       19.78       20.66      6.91 o 
 -10   0   9      398.19      450.95     17.62 o 
  -8   0   9        9.83       12.64      6.31 o 
  -6   0   9      516.66      568.23     13.00 o 
  -4   0   9       38.12       23.56      7.15 o 
  -2   0   9       24.78        7.32      6.04 o 
   0   0   9       24.58       20.47      6.27 o 
   2   0   9       37.58       33.65      7.46 o 
   4   0   9       41.32       33.20      6.90 o 
   6   0   9       23.45       22.23      6.61 o 
   8   0   9       19.64       21.14      6.78 o 
  10   0   9       56.93       53.60      7.65 o 
  12   0   9       68.18       66.88      8.03 o 
  14   0   9       19.34       20.05      8.13 o 
  16   0   9        1.95       -7.64      7.64 o 
  18   0   9      120.22      153.22     15.18 o 
  20   0   9       36.45       12.18     11.46 o 
  22   0   9        2.82       -4.44     12.84 o 
  24   0   9        0.47       -2.56     14.82 o 
  26   0   9        0.36        1.34     21.80 o 
  28   0   9        0.08      -15.51     22.47 o 
  30   0   9       67.75      107.14     31.44 o 
 -35   1   9        1.04      -14.84     24.98 o 
 -33   1   9        4.60      -10.65     15.23 o 
 -31   1   9        7.44        8.26     12.79 o 
 -29   1   9       11.87        4.43      8.12 o 
 -27   1   9       84.44       82.75      8.79 o 
 -25   1   9       81.79       72.95      7.97 o 
 -23   1   9       61.85       54.62      7.31 o 
 -21   1   9       18.42       25.98      6.56 o 
 -19   1   9       44.72       41.38      6.16 o 
 -17   1   9        0.04       -4.76      4.76 o 
 -15   1   9       17.91       11.92      5.08 o 
 -13   1   9        9.79        7.15      4.69 o 
 -11   1   9        1.62       -3.82      3.82 o 
  -9   1   9      197.36      220.30      6.26 o 
  -7   1   9      277.48      297.34      6.62 o 
  -5   1   9       85.78       84.70      4.75 o 
  -3   1   9      163.22      172.82      5.71 o 
  -1   1   9        3.09       -3.69      3.69 o 
   1   1   9       15.85        6.67      4.04 o 
   3   1   9       75.18       89.56      5.91 o 
   5   1   9       15.14       14.50      4.27 o 
   7   1   9       13.46       13.55      4.31 o 
   9   1   9        2.37        1.19      4.29 o 
  11   1   9       33.00       23.07      5.61 o 
  13   1   9       26.41       16.36      6.24 o 
  15   1   9       68.10       67.17      9.42 o 
  17   1   9      145.23      139.33      9.59 o 
  19   1   9       56.77       55.43      8.50 o 
  21   1   9       30.98       29.93      7.74 o 
  23   1   9       10.95       17.61      8.93 o 
  25   1   9        8.79       18.82     12.86 o 
  27   1   9        7.80        0.66     13.09 o 
  29   1   9       22.05       15.11     14.35 o 
  31   1   9       54.77       74.65     21.09 o 
 -34   2   9        6.93        3.95     11.38 o 
 -32   2   9        0.88       -1.65     11.11 o 
 -30   2   9       14.33       17.96     10.36 o 
 -28   2   9        3.00       -0.78      7.64 o 
 -26   2   9       17.74       15.56      7.33 o 
 -24   2   9        0.67       -4.87      6.08 o 
 -22   2   9        8.52        3.98      6.01 o 
 -20   2   9       29.00       24.54      6.00 o 
 -18   2   9        8.20        5.81      4.90 o 
 -16   2   9        2.78       -4.49      4.49 o 
 -14   2   9        0.72       -4.49      4.49 o 
 -12   2   9       16.65       14.47      4.80 o 
 -10   2   9       27.04       19.61      7.94 o 
  -8   2   9      101.76       93.04      5.76 o 
  -6   2   9      112.45      125.08      5.79 o 
  -4   2   9       42.52       25.34      5.12 o 
  -2   2   9       86.87      100.85      7.06 o 
   0   2   9       42.89       37.50      5.19 o 
   2   2   9       80.73       85.41      5.81 o 
   4   2   9       14.67       13.63      4.79 o 
   6   2   9      101.88      113.68      7.69 o 
   8   2   9      221.37      239.32      8.95 o 
  10   2   9      100.06      111.07      6.74 o 
  12   2   9       21.47       19.26      6.11 o 
  14   2   9       55.27       61.94      6.98 o 
  16   2   9      209.25      238.79     11.30 o 
  18   2   9       59.44       66.19      8.59 o 
  20   2   9       16.59       10.29      8.43 o 
  22   2   9        7.86        9.08      8.08 o 
  24   2   9       17.73        6.90      8.93 o 
  26   2   9        2.44       -1.23     11.13 o 
  28   2   9        5.34       -1.92     12.86 o 
  30   2   9       10.56       24.61     20.18 o 
 -33   3   9        6.85        7.15     13.21 o 
 -31   3   9        7.87        0.95     15.05 o 
 -29   3   9       15.69        5.59      9.81 o 
 -27   3   9        6.37       -1.65      8.43 o 
 -25   3   9        5.01       -6.17      6.17 o 
 -23   3   9       24.36       24.42      6.10 o 
 -21   3   9        9.02        4.38      5.32 o 
 -19   3   9       21.64       18.81      5.40 o 
 -17   3   9        6.42        0.63      4.64 o 
 -15   3   9        2.68       -2.03      4.38 o 
 -13   3   9       17.31       18.05      4.91 o 
 -11   3   9       11.88        8.91      4.64 o 
  -9   3   9        5.88       -1.05      4.43 o 
  -7   3   9       13.64       -0.51      4.19 o 
  -5   3   9      285.25      318.53      7.98 o 
  -3   3   9      159.85      169.43      6.58 o 
  -1   3   9      266.15      260.95      7.52 o 
   1   3   9       16.91       17.06      4.92 o 
   3   3   9       33.30       29.72      5.47 o 
   5   3   9      188.42      215.88      9.27 o 
   7   3   9       25.24       16.83      5.76 o 
   9   3   9       24.31       16.27      5.77 o 
  11   3   9      146.93      139.31      8.37 o 
  13   3   9      132.36      153.10      8.66 o 
  15   3   9       23.20       27.88      6.59 o 
  17   3   9       15.18       20.02      7.46 o 
  19   3   9       36.75       17.77      7.34 o 
  21   3   9        9.99       13.48      7.47 o 
  23   3   9       19.80        2.01      8.89 o 
  25   3   9        4.62        7.62     10.80 o 
  27   3   9        2.21        4.58     10.30 o 
  29   3   9        2.92        2.74     12.07 o 
 -32   4   9       15.98       10.10     11.74 o 
 -30   4   9       27.29       32.44     12.05 o 
 -28   4   9       35.76       39.82     10.63 o 
 -26   4   9       22.31       24.28      8.20 o 
 -24   4   9        2.49       -1.60      6.08 o 
 -22   4   9       33.51       30.25      5.84 o 
 -20   4   9       12.26        9.64      5.28 o 
 -18   4   9        1.19       -1.69      5.01 o 
 -16   4   9       20.05        5.27      5.18 o 
 -14   4   9       59.18       58.01      5.90 o 
 -12   4   9       11.12        2.42      4.83 o 
 -10   4   9       50.06       43.19      5.51 o 
  -8   4   9       17.45       19.51      4.83 o 
  -6   4   9       33.14       38.56      5.24 o 
  -4   4   9        4.16       -1.32      4.85 o 
  -2   4   9      145.10      139.45      7.28 o 
   0   4   9       60.36       44.58      6.29 o 
   2   4   9        6.77       -3.62      5.31 o 
   4   4   9       17.59       16.01      5.88 o 
   6   4   9       33.95       32.43      6.29 o 
   8   4   9       29.20       19.55      6.15 o 
  10   4   9       54.01       49.49      7.27 o 
  12   4   9       19.12       19.06      6.12 o 
  14   4   9       95.74      111.68      7.86 o 
  16   4   9       35.77       33.44      7.17 o 
  18   4   9       11.89       26.72      7.38 o 
  20   4   9        1.68       -7.24      7.24 o 
  22   4   9        0.27       -7.73      7.73 o 
  24   4   9       34.09       37.65      9.98 o 
  26   4   9        4.49       -2.17     12.35 o 
  28   4   9        0.10       10.60     14.63 o 
 -31   5   9       13.39        8.48     11.51 o 
 -29   5   9       58.02       83.05     11.91 o 
 -27   5   9        2.39       -0.57      8.63 o 
 -25   5   9        8.15       -4.77      7.60 o 
 -23   5   9       33.64       31.54      7.61 o 
 -21   5   9        1.84       -3.02      5.94 o 
 -19   5   9       23.86       21.50      6.08 o 
 -17   5   9       15.74       15.16      5.50 o 
 -15   5   9       10.69        8.96      5.27 o 
 -13   5   9       23.38       17.43      5.35 o 
 -11   5   9        2.31       -1.62      5.13 o 
  -9   5   9       39.52       34.70      5.32 o 
  -7   5   9       34.81       32.38      6.37 o 
  -5   5   9       13.69       14.27      4.93 o 
  -3   5   9       45.93       59.91      6.07 o 
  -1   5   9        1.13       -4.77      4.77 o 
   1   5   9       42.40       32.24      6.13 o 
   3   5   9        9.50       -3.86      5.36 o 
   5   5   9       23.46       14.70      5.92 o 
   7   5   9        4.92       -4.57      5.62 o 
   9   5   9       40.80       33.71      6.24 o 
  11   5   9       32.76       32.28      6.34 o 
  13   5   9       26.99       27.19      6.36 o 
  15   5   9        5.12       -4.48      6.41 o 
  17   5   9        4.13        0.82      7.16 o 
  19   5   9        1.43       -7.99      7.99 o 
  21   5   9        1.70        5.16      9.48 o 
  23   5   9       13.44       23.28     11.67 o 
  25   5   9       11.64       25.40     12.67 o 
  27   5   9        0.75        0.62     15.85 o 
 -28   6   9       12.17       27.75     15.85 o 
 -26   6   9       11.18        4.67      9.49 o 
 -24   6   9       10.94       16.32      9.27 o 
 -22   6   9        1.75       -7.97      7.97 o 
 -20   6   9        4.48        2.16      7.29 o 
 -18   6   9        6.87        2.93      6.19 o 
 -16   6   9       33.06       35.06      6.16 o 
 -14   6   9       65.24       65.63      6.62 o 
 -12   6   9       40.19       45.25      5.98 o 
 -10   6   9       63.87       58.41      6.22 o 
  -8   6   9        0.77       -2.11      4.60 o 
  -6   6   9       65.71       76.62      6.02 o 
  -4   6   9       32.20       26.06      5.51 o 
  -2   6   9        3.77        6.06      5.11 o 
   0   6   9       22.69       22.56      5.37 o 
   2   6   9       10.61        5.02      5.42 o 
   4   6   9        1.11        3.50      5.32 o 
   6   6   9        5.71        6.54      5.52 o 
   8   6   9       31.88       27.22      6.05 o 
  10   6   9       25.40       22.45      6.24 o 
  12   6   9       20.88       22.12      6.86 o 
  14   6   9       59.86       64.16     12.61 o 
  16   6   9       16.21       17.67      9.24 o 
  18   6   9        0.71       -3.82      8.87 o 
  20   6   9        2.09        5.05     10.60 o 
  22   6   9        0.62       -0.75     11.06 o 
  24   6   9       34.51       42.64     13.20 o 
 -27   7   9        5.45        8.42     10.61 o 
 -25   7   9        7.93       37.85     11.45 o 
 -23   7   9       13.69        8.76     10.12 o 
 -21   7   9       20.28       18.51      9.28 o 
 -19   7   9        1.25        5.44      7.97 o 
 -17   7   9        4.99        8.27      7.88 o 
 -15   7   9       55.61       52.93      8.03 o 
 -13   7   9        0.14       -5.49      5.49 o 
 -11   7   9        7.62       -4.58      5.06 o 
  -9   7   9       34.21       26.94      5.32 o 
  -7   7   9       34.84       37.50      5.34 o 
  -5   7   9       10.44       15.37      5.32 o 
  -3   7   9       30.28       25.72      5.52 o 
  -1   7   9        7.51        1.48      5.10 o 
   1   7   9        2.71       -5.22      5.22 o 
   3   7   9        8.85        3.07      5.41 o 
   5   7   9       18.28       25.75      5.75 o 
   7   7   9        4.78        2.05      5.60 o 
   9   7   9        2.89       -0.29      7.12 o 
  11   7   9        1.92        0.89      8.14 o 
  13   7   9       28.85       44.60      9.52 o 
  15   7   9       39.13       49.93     10.15 o 
  17   7   9        6.44        2.65     12.23 o 
  19   7   9       18.69       35.42     11.72 o 
  21   7   9        6.90        3.97     17.77 o 
  23   7   9        0.27       -6.68     15.19 o 
 -24   8   9       31.49       34.42     12.09 o 
 -22   8   9       25.92       31.02     11.16 o 
 -20   8   9        1.51       -3.78      9.64 o 
 -18   8   9        6.99        1.08      9.54 o 
 -16   8   9       31.74       20.60      8.64 o 
 -14   8   9        8.41        4.09      7.34 o 
 -12   8   9        0.70       -6.90      6.90 o 
 -10   8   9       37.17       33.39      8.58 o 
  -8   8   9        9.30       -4.36      5.84 o 
  -6   8   9       25.09       21.68      6.75 o 
  -4   8   9       20.15       10.85      6.21 o 
  -2   8   9       15.22       16.73      6.22 o 
   0   8   9        0.15        0.17      6.41 o 
   2   8   9        6.80        2.63      6.44 o 
   4   8   9        8.43       15.16      6.97 o 
   6   8   9        0.66       -5.85      7.17 o 
   8   8   9       10.04       10.79      8.00 o 
  10   8   9        5.55        2.57      8.31 o 
  12   8   9        2.40       -9.22      9.22 o 
  14   8   9       17.27       24.66     10.73 o 
  16   8   9        0.60      -10.16     10.16 o 
  18   8   9       24.12       36.13     12.20 o 
  20   8   9       18.57       39.96     12.72 o 
 -19   9   9        1.07       13.36     10.62 o 
 -17   9   9       16.13        5.54     10.02 o 
 -15   9   9        5.37       -6.07      8.90 o 
 -13   9   9        8.34        1.52      8.78 o 
 -11   9   9       58.42       53.33     12.61 o 
  -9   9   9       39.11       33.59      9.51 o 
  -7   9   9       41.20       50.60      8.70 o 
  -5   9   9        0.24       -6.72      6.72 o 
  -3   9   9        9.45       -0.94      6.85 o 
  -1   9   9        5.38       -3.74      6.74 o 
   1   9   9        9.00       -6.70      6.70 o 
   3   9   9        1.87       -2.30      7.43 o 
   5   9   9        3.78       -3.09      8.64 o 
   7   9   9        0.08       -8.73      8.73 o 
   9   9   9        6.92       15.67      9.78 o 
  11   9   9        5.19        3.18      9.69 o 
  13   9   9        6.50       -0.47     11.28 o 
  15   9   9       30.95       18.65     12.81 o 
 -14  10   9        8.63       -6.54     16.93 o 
 -12  10   9        4.31       15.98     10.30 o 
 -10  10   9       26.99       22.54      8.55 o 
  -8  10   9       47.67       58.10      8.56 o 
  -6  10   9       25.64       29.13      7.89 o 
  -4  10   9        0.19       -7.47      7.47 o 
  -2  10   9        0.57       -7.51      7.51 o 
   0  10   9        2.97       -1.38      7.74 o 
   2  10   9        0.10       -1.44      8.21 o 
   4  10   9       54.51       69.25     11.05 o 
   6  10   9       52.66       77.62     11.75 o 
   8  10   9        7.43       -4.92      9.86 o 
 -32   0  10        1.70       -7.99     16.80 o 
 -30   0  10       33.45       29.58     30.89 o 
 -28   0  10       64.25       79.73     22.43 o 
 -26   0  10       11.16        8.23     45.10 o 
 -24   0  10        3.05        4.29     13.33 o 
 -22   0  10        7.69        2.29     11.14 o 
 -20   0  10        0.00       -8.84      8.84 o 
 -18   0  10       27.61       25.15      8.92 o 
 -16   0  10        3.12       -5.05      7.88 o 
 -14   0  10        0.97       -2.83      6.57 o 
 -12   0  10       75.77       85.34      8.23 o 
 -10   0  10        7.86       17.50      6.71 o 
  -8   0  10       39.17       35.09      7.17 o 
  -6   0  10       17.37       14.13      6.62 o 
  -4   0  10        8.20        0.86      6.29 o 
  -2   0  10       37.06       37.58      7.09 o 
   0   0  10        0.17       -6.03      6.03 o 
   2   0  10      114.19      143.69      9.70 o 
   4   0  10        3.24        3.35      6.82 o 
   6   0  10       11.69       15.01      7.80 o 
   8   0  10       53.63       55.13      9.42 o 
  10   0  10       12.78       -3.26      6.96 o 
  12   0  10        3.50       -3.54      9.19 o 
  14   0  10       11.98       15.54     12.07 o 
  16   0  10       39.62       14.72     14.06 o 
  18   0  10        3.32       16.44     14.21 o 
  20   0  10        6.48        6.46     12.72 o 
  22   0  10        6.41        1.43     22.30 o 
  24   0  10        7.66       16.68     24.48 o 
  26   0  10        0.07      -20.45     20.45 o 
  28   0  10        0.00       16.35     26.49 o 
 -31   1  10        8.25        0.07     11.62 o 
 -29   1  10        1.26       -4.90     12.42 o 
 -27   1  10       19.21       16.17      9.70 o 
 -25   1  10       68.81       67.95      9.35 o 
 -23   1  10        5.53        5.97      7.39 o 
 -21   1  10        5.78       -5.13      6.44 o 
 -19   1  10       13.02       10.66      6.38 o 
 -17   1  10        7.33        8.15      6.34 o 
 -15   1  10       52.79       64.39      7.14 o 
 -13   1  10       11.15        2.85      5.83 o 
 -11   1  10       65.87       75.87      5.99 o 
  -9   1  10       52.54       38.77      5.56 o 
  -7   1  10      106.37      117.55      6.54 o 
  -5   1  10       20.15       14.26      5.14 o 
  -3   1  10       43.17       45.71      5.52 o 
  -1   1  10       34.93       38.36      5.43 o 
   1   1  10       45.60       33.98      5.48 o 
   3   1  10       11.11        9.40      5.22 o 
   5   1  10      129.21      153.24      8.05 o 
   7   1  10       10.25        6.71      6.21 o 
   9   1  10        0.17       -3.90      5.93 o 
  11   1  10       31.44       37.96      7.23 o 
  13   1  10       35.72       24.30      6.97 o 
  15   1  10       39.91       42.85      8.94 o 
  17   1  10       36.10       42.61      9.21 o 
  19   1  10        6.43        6.28      8.66 o 
  21   1  10        0.83        0.53     10.86 o 
  23   1  10       15.81        9.91     20.80 o 
  25   1  10        1.54        6.94     15.92 o 
  27   1  10       16.75       18.45     19.70 o 
 -32   2  10        7.05        5.12     13.46 o 
 -30   2  10        2.09       17.24     12.22 o 
 -28   2  10        2.57        1.21     10.07 o 
 -26   2  10        6.34       -0.33      8.02 o 
 -24   2  10       56.49       59.55      8.94 o 
 -22   2  10       10.44       14.58      6.88 o 
 -20   2  10       11.54        9.53      6.68 o 
 -18   2  10        1.97       -0.75      6.02 o 
 -16   2  10        5.64       -2.34      6.08 o 
 -14   2  10       13.47       15.56      6.18 o 
 -12   2  10       88.15      105.37      7.58 o 
 -10   2  10       63.46       62.77      8.19 o 
  -8   2  10       98.84      110.02      6.47 o 
  -6   2  10       30.37       31.26      5.18 o 
  -4   2  10      154.53      167.51      6.75 o 
  -2   2  10       43.54       37.92      5.50 o 
   0   2  10      233.21      271.70      8.23 o 
   2   2  10       91.56      105.27      7.66 o 
   4   2  10       57.90       61.79      6.60 o 
   6   2  10       56.22       52.32      6.37 o 
   8   2  10       62.25       64.16      7.96 o 
  10   2  10       23.59       12.03      7.27 o 
  12   2  10       34.16       23.68      7.66 o 
  14   2  10      157.61      179.04     10.46 o 
  16   2  10       84.71       87.99     10.22 o 
  18   2  10        3.37       12.60      8.78 o 
  20   2  10       21.03       23.99     11.46 o 
  22   2  10       19.88       26.82     10.69 o 
  24   2  10       15.94        3.90     11.54 o 
  26   2  10        4.15       21.75     14.61 o 
 -31   3  10        6.11       12.75     14.06 o 
 -29   3  10        0.95       14.70     11.55 o 
 -27   3  10        2.36       -6.52      8.94 o 
 -25   3  10        5.77       16.93      9.07 o 
 -23   3  10        9.30       15.41      8.69 o 
 -21   3  10        3.67        8.68      7.36 o 
 -19   3  10        2.04       -5.00      6.37 o 
 -17   3  10       34.44       32.51      6.44 o 
 -15   3  10       29.67       35.25      6.09 o 
 -13   3  10       10.62        4.43      5.36 o 
 -11   3  10       32.38       27.76      5.73 o 
  -9   3  10        2.19        9.65      5.18 o 
  -7   3  10       21.03       20.25      5.01 o 
  -5   3  10       32.50       30.99      5.51 o 
  -3   3  10        4.60        7.88      4.99 o 
  -1   3  10       84.53       86.95      6.14 o 
   1   3  10       15.70       14.67      5.87 o 
   3   3  10       59.92       66.08      7.26 o 
   5   3  10        0.34       -4.84      5.85 o 
   7   3  10       46.80       35.14      6.82 o 
   9   3  10       13.16       10.40      6.56 o 
  11   3  10       19.49       22.17      7.00 o 
  13   3  10       64.25       60.79      7.88 o 
  15   3  10       15.77       19.07      6.97 o 
  17   3  10        7.53        4.18      9.21 o 
  19   3  10       17.53        2.40     10.75 o 
  21   3  10        4.43       16.58     10.16 o 
  23   3  10        1.59        0.80     10.20 o 
  25   3  10       23.60       41.36     15.33 o 
 -30   4  10       18.04       16.85     12.26 o 
 -28   4  10       34.13       46.14     12.57 o 
 -26   4  10        8.93       -0.85     10.76 o 
 -24   4  10       10.97        4.47      9.72 o 
 -22   4  10       12.89       12.39      8.08 o 
 -20   4  10        6.84       -6.45      6.45 o 
 -18   4  10        2.30       -5.67      5.69 o 
 -16   4  10        7.58        0.52      5.55 o 
 -14   4  10        7.92        6.67      5.53 o 
 -12   4  10        6.18       -3.67      5.37 o 
 -10   4  10       12.18        5.71      5.27 o 
  -8   4  10        9.91        4.19      5.29 o 
  -6   4  10      169.71      182.36      7.80 o 
  -4   4  10      126.80      167.68      7.92 o 
  -2   4  10       40.34       52.75      6.61 o 
   0   4  10       47.00       40.23      6.53 o 
   2   4  10        5.04       -2.54      6.06 o 
   4   4  10        0.07       -5.75      5.75 o 
   6   4  10        2.58        4.39      6.35 o 
   8   4  10        4.64       -2.93      6.24 o 
  10   4  10        3.71       11.82      6.56 o 
  12   4  10        8.73        8.69      6.45 o 
  14   4  10        7.27       12.33      7.10 o 
  16   4  10        8.14        6.22      8.55 o 
  18   4  10        5.80        7.42      8.84 o 
  20   4  10        9.49        3.77      9.91 o 
  22   4  10        1.03       10.97     11.65 o 
  24   4  10        7.67       16.73     12.45 o 
 -27   5  10        1.30        0.68     12.62 o 
 -25   5  10       19.66       19.36     11.11 o 
 -23   5  10        8.88        7.19      9.76 o 
 -21   5  10       22.88       16.79      8.79 o 
 -19   5  10        3.42        2.10      7.20 o 
 -17   5  10        8.38       -3.56      7.13 o 
 -15   5  10        2.43       -1.97      5.76 o 
 -13   5  10       11.10       10.88      6.01 o 
 -11   5  10       82.55       86.77      7.20 o 
  -9   5  10       42.59       32.01      6.27 o 
  -7   5  10        5.50        6.26      5.32 o 
  -5   5  10       55.80       54.54      6.71 o 
  -3   5  10       49.87       56.20      6.72 o 
  -1   5  10        6.04        8.16      5.80 o 
   1   5  10        2.56        1.98      6.86 o 
   3   5  10        7.04        0.38      6.04 o 
   5   5  10        0.32       -6.02      6.02 o 
   7   5  10       21.67       11.83      6.65 o 
   9   5  10       78.51       87.06     10.29 o 
  11   5  10        0.82       -2.03      8.46 o 
  13   5  10        2.71       -0.71      7.52 o 
  15   5  10        2.98       -3.32     12.60 o 
  17   5  10        1.39        2.33      9.52 o 
  19   5  10        8.96       15.62     13.18 o 
  21   5  10        6.38        6.22     11.72 o 
  23   5  10        1.89        6.51     12.56 o 
 -26   6  10       27.92       38.08     12.28 o 
 -24   6  10        2.73        2.26     10.53 o 
 -22   6  10        4.67        5.78      9.55 o 
 -20   6  10       11.61        6.09      9.20 o 
 -18   6  10        1.66        7.72      8.33 o 
 -16   6  10        0.46       -3.66      7.92 o 
 -14   6  10       11.55        6.32      7.48 o 
 -12   6  10       26.93       19.75      7.76 o 
 -10   6  10       16.12       10.66      6.38 o 
  -8   6  10        5.47        4.33      5.37 o 
  -6   6  10       23.25       26.36      6.02 o 
  -4   6  10       33.66       34.31      7.16 o 
  -2   6  10        2.57        5.60      5.77 o 
   0   6  10       11.32        6.56      5.92 o 
   2   6  10        6.67        2.43      6.35 o 
   4   6  10        2.44       -0.07      6.26 o 
   6   6  10        0.38        3.63      7.23 o 
   8   6  10       15.62       18.50      7.69 o 
  10   6  10       70.11       84.27      9.93 o 
  12   6  10       35.83       32.53      9.82 o 
  14   6  10       13.29       21.91      9.85 o 
  16   6  10        0.39       -6.98     10.69 o 
  18   6  10        2.85       11.64     11.51 o 
  20   6  10       19.96       15.28     12.49 o 
 -23   7  10        5.18       13.44     10.81 o 
 -21   7  10       24.39       31.19     11.57 o 
 -19   7  10       16.45        4.70     10.34 o 
 -17   7  10        2.35       -4.70      9.69 o 
 -15   7  10        6.31       -8.68      8.68 o 
 -13   7  10        9.34        8.32      8.37 o 
 -11   7  10       30.77       33.44      8.78 o 
  -9   7  10       27.01       24.52      7.56 o 
  -7   7  10       38.52       37.51      7.83 o 
  -5   7  10        8.36       11.33      8.44 o 
  -3   7  10       11.39       17.76      8.39 o 
  -1   7  10        3.94       -2.68      7.96 o 
   1   7  10        9.94       21.39      8.75 o 
   3   7  10        4.68        9.55      8.45 o 
   5   7  10        8.30       15.92      8.86 o 
   7   7  10        1.76        7.66      8.27 o 
   9   7  10       21.88       18.43      8.73 o 
  11   7  10       14.87       15.40     14.71 o 
  13   7  10       23.35       19.20     11.11 o 
  15   7  10       37.95       36.82     12.52 o 
  17   7  10       14.01        3.27     11.63 o 
 -18   8  10        1.74       -7.68     10.68 o 
 -16   8  10       11.66       19.67     11.08 o 
 -14   8  10       33.45       37.80     11.50 o 
 -12   8  10       70.62       84.57     12.44 o 
 -10   8  10        1.71        1.49     10.15 o 
  -8   8  10        1.51        5.16      8.34 o 
  -6   8  10       28.90       35.32      8.77 o 
  -4   8  10        3.58       -8.29      8.29 o 
  -2   8  10       12.53       12.84      9.07 o 
   0   8  10        3.06       -1.56      8.86 o 
   2   8  10        8.76        5.91      9.90 o 
   4   8  10        9.19       10.83     10.38 o 
   6   8  10        3.54       11.80     10.35 o 
   8   8  10        3.59        2.02     11.21 o 
  10   8  10       11.84       18.18     12.41 o 
  12   8  10       10.18        4.89     12.23 o 
  14   8  10        6.68        2.23     11.28 o 
 -13   9  10       40.82       50.74     11.86 o 
 -11   9  10       31.21       36.15     10.60 o 
  -9   9  10        4.81       -2.57      9.49 o 
  -7   9  10        3.67       -8.25      8.25 o 
  -5   9  10       18.13        9.66     10.17 o 
  -3   9  10        4.31       -8.89      8.89 o 
  -1   9  10        3.50        0.35      9.16 o 
   1   9  10       13.37       14.16      9.48 o 
   3   9  10        9.14       -3.99      9.13 o 
   5   9  10        9.87       14.22     12.78 o 
   7   9  10        8.59        2.51     11.82 o 
   9   9  10        1.19        7.75     24.02 o 
 -28   0  11        0.90       -6.71     22.30 o 
 -26   0  11       61.13       86.26     26.74 o 
 -24   0  11       18.02       25.99     21.29 o 
 -22   0  11       12.45       41.25     23.89 o 
 -20   0  11        1.90       14.99     15.20 o 
 -18   0  11        0.84       15.58     13.41 o 
 -16   0  11       13.04       23.69     14.65 o 
 -14   0  11       23.67       30.74      9.44 o 
 -12   0  11       23.38       25.42      9.16 o 
 -10   0  11       24.09       18.35      8.96 o 
  -8   0  11       21.17       16.72      7.95 o 
  -6   0  11       27.33       18.18      8.01 o 
  -4   0  11        5.40       -7.28      7.28 o 
  -2   0  11        0.96       -4.90      7.21 o 
   0   0  11        4.98        8.14      7.79 o 
   2   0  11       10.48        1.20      8.20 o 
   4   0  11        0.19        6.43      8.36 o 
   6   0  11        0.10        5.19      8.49 o 
   8   0  11        0.78        9.52     10.81 o 
  10   0  11        3.31      -12.49     12.80 o 
  12   0  11        9.02       23.03     14.95 o 
  14   0  11       37.07       49.53     16.34 o 
  16   0  11        7.91       20.62     21.46 o 
  20   0  11        0.00       34.54     25.15 o 
  22   0  11        5.60       -4.36     23.56 o 
  24   0  11        0.78       -6.04     24.73 o 
 -29   1  11       31.46       22.02     23.14 o 
 -27   1  11       17.06       -1.24     15.09 o 
 -25   1  11        9.08       35.78     14.24 o 
 -23   1  11        1.00       10.35     10.82 o 
 -21   1  11        0.79       -1.19      8.34 o 
 -19   1  11        1.38       -3.98      7.50 o 
 -17   1  11        4.30        5.25      7.02 o 
 -15   1  11       44.16       40.66      8.03 o 
 -13   1  11       41.08       52.55      7.11 o 
 -11   1  11       19.14       14.79      6.28 o 
  -9   1  11       18.17       13.73      6.17 o 
  -7   1  11        8.65        2.78      5.93 o 
  -5   1  11       21.98       11.92      6.09 o 
  -3   1  11       15.12       10.72      6.10 o 
  -1   1  11       11.56        6.61      6.02 o 
   1   1  11        9.26        1.16      5.91 o 
   3   1  11        8.13        2.88      5.84 o 
   5   1  11        3.80        1.15      6.65 o 
   7   1  11        0.99        0.19      6.70 o 
   9   1  11        1.21       -6.69      6.69 o 
  11   1  11        8.85        3.80      7.64 o 
  13   1  11       40.62       40.27     10.53 o 
  15   1  11        4.70        9.72     13.42 o 
  17   1  11       42.12       46.23     25.95 o 
  19   1  11       35.65       20.03     16.69 o 
  21   1  11        0.29        1.62     14.00 o 
  23   1  11        1.44        0.13     16.86 o 
 -28   2  11       20.35       20.63     12.19 o 
 -26   2  11        5.51       -3.26     10.35 o 
 -24   2  11       21.24        3.98     10.09 o 
 -22   2  11       11.94       17.83      9.26 o 
 -20   2  11       15.85       12.85      8.93 o 
 -18   2  11       25.74       25.51      8.30 o 
 -16   2  11        0.98        6.02      6.74 o 
 -14   2  11       17.90       12.70      6.76 o 
 -12   2  11       11.65        8.28      6.30 o 
 -10   2  11       12.52       16.19      6.31 o 
  -8   2  11        5.62        3.45      6.02 o 
  -6   2  11       25.43       32.42      6.48 o 
  -4   2  11        9.44        9.58      6.01 o 
  -2   2  11        7.84        5.44      5.95 o 
   0   2  11        2.59       -0.90      5.79 o 
   2   2  11        4.06       -0.73      6.19 o 
   4   2  11        4.56        1.44      7.05 o 
   6   2  11       14.69       16.97      7.61 o 
   8   2  11       19.33       20.46      7.77 o 
  10   2  11        1.08        7.29      8.25 o 
  12   2  11       28.80       29.37      9.69 o 
  14   2  11       36.35       37.98     10.11 o 
  16   2  11       58.01       59.04     12.64 o 
  18   2  11        0.10        7.31     11.43 o 
  20   2  11        5.32       -8.95     13.49 o 
  22   2  11       12.30       12.88     14.76 o 
 -27   3  11        2.55      -13.06     13.06 o 
 -25   3  11       11.92       16.06     13.08 o 
 -23   3  11       17.25       12.23     10.09 o 
 -21   3  11        8.55       14.94      9.86 o 
 -19   3  11       17.07        9.69      9.46 o 
 -17   3  11       13.66       -0.25      8.28 o 
 -15   3  11        2.82        4.52      7.54 o 
 -13   3  11        9.62        9.03      6.96 o 
 -11   3  11        0.93       -1.77      6.55 o 
  -9   3  11        6.48       -3.35      6.08 o 
  -7   3  11       32.25       49.59      7.41 o 
  -5   3  11       55.04       58.03      6.45 o 
  -3   3  11       47.92       47.82      7.21 o 
  -1   3  11       12.65       14.32      6.44 o 
   1   3  11        4.34        0.14      7.94 o 
   3   3  11        5.29        9.67      6.89 o 
   5   3  11       12.42        2.00      7.36 o 
   7   3  11       15.81       11.05      8.20 o 
   9   3  11       11.95        2.68      8.84 o 
  11   3  11       77.54       48.98     13.71 o 
  13   3  11       20.24        1.39     10.22 o 
  15   3  11        0.22       -3.95      9.75 o 
  17   3  11       15.14       42.65     12.51 o 
  19   3  11        4.74      -10.35     11.34 o 
  21   3  11        1.86        6.75     12.25 o 
 -26   4  11        6.64       17.06     13.50 o 
 -24   4  11        0.99       -1.32     10.62 o 
 -22   4  11        2.57       -6.31     10.63 o 
 -20   4  11        4.98       -7.70      9.92 o 
 -18   4  11        4.32       -6.24      9.16 o 
 -16   4  11        2.78       -8.27      8.27 o 
 -14   4  11       22.12       33.75      8.22 o 
 -12   4  11        1.59       -5.23      6.94 o 
 -10   4  11       17.68       18.87      6.74 o 
  -8   4  11       39.95       35.27      7.07 o 
  -6   4  11        9.07        9.29      6.80 o 
  -4   4  11       25.53       24.70      6.34 o 
  -2   4  11       14.64       25.03      6.62 o 
   0   4  11       17.54       20.93      6.66 o 
   2   4  11        5.25        0.23      6.29 o 
   4   4  11        8.46       11.60      7.60 o 
   6   4  11        8.12       17.53      7.82 o 
   8   4  11        0.85       -0.77      8.36 o 
  10   4  11       30.78       43.34      9.53 o 
  12   4  11        1.51        4.05      8.21 o 
  14   4  11        1.66       -9.41      9.41 o 
  16   4  11        0.59      -12.62     12.62 o 
  18   4  11        1.84       15.88     13.92 o 
  20   4  11       20.95       18.35     14.92 o 
 -23   5  11        8.15       -3.96     12.08 o 
 -21   5  11        0.29        0.72     10.47 o 
 -19   5  11        0.04        0.01     10.33 o 
 -17   5  11        1.47       -3.24      8.97 o 
 -15   5  11        0.04       -7.17      8.19 o 
 -13   5  11        2.57        0.97      7.82 o 
 -11   5  11       32.46       25.88      8.29 o 
  -9   5  11       16.93       28.41      8.22 o 
  -7   5  11       14.53       10.58      7.49 o 
  -5   5  11        5.94        1.52      7.26 o 
  -3   5  11       17.70       17.93      8.43 o 
  -1   5  11       24.57       43.73     10.55 o 
   1   5  11        7.02       -3.38      7.82 o 
   3   5  11        8.91       -3.65      7.90 o 
   5   5  11        3.60       11.25      8.47 o 
   7   5  11       13.82       20.15      9.62 o 
   9   5  11       51.59       71.17     10.16 o 
  11   5  11       11.38        7.93      9.05 o 
  13   5  11       14.53       22.24     10.65 o 
  15   5  11        0.04       -7.72     11.43 o 
  17   5  11        0.90      -11.67     11.67 o 
  19   5  11        4.87        3.52     24.40 o 
 -20   6  11        0.28       17.80     11.21 o 
 -18   6  11        7.78       12.64     11.16 o 
 -16   6  11       27.55        7.41      9.96 o 
 -14   6  11       22.41       40.20     10.27 o 
 -12   6  11        3.16       -3.18      9.12 o 
 -10   6  11        1.12       -2.07      8.93 o 
  -8   6  11        5.16       -6.11      7.98 o 
  -6   6  11       28.83       27.72      8.66 o 
  -4   6  11        2.41       10.67      9.83 o 
  -2   6  11       14.31       16.81      9.02 o 
   0   6  11        2.74        0.01      8.47 o 
   2   6  11        1.75        6.09      9.00 o 
   4   6  11        9.78       21.42      9.39 o 
   6   6  11       22.84       17.40      9.94 o 
   8   6  11       10.00        3.09      9.70 o 
  10   6  11       37.88       51.75     11.45 o 
  12   6  11       33.58       40.49     12.85 o 
  14   6  11       17.15       16.39     12.07 o 
  16   6  11        1.03       -4.37     12.03 o 
 -17   7  11        2.22      -10.09     10.09 o 
 -15   7  11       16.30       23.00     11.36 o 
 -13   7  11        9.78       -6.48     10.60 o 
 -11   7  11       25.96       17.53     11.34 o 
  -9   7  11       10.23       18.67     11.33 o 
  -7   7  11       11.35       10.00      9.13 o 
  -5   7  11       12.57        4.79      9.04 o 
  -3   7  11        5.10        2.74     11.16 o 
  -1   7  11        2.96       -4.46      9.87 o 
   1   7  11        4.83       -5.34     10.07 o 
   3   7  11        8.45        0.18     10.09 o 
   5   7  11        1.77        0.94     10.33 o 
   7   7  11        0.20        7.91     10.81 o 
   9   7  11        3.02        2.62      9.97 o 
  11   7  11        3.23        7.54     11.64 o 
 -10   8  11        6.70        8.05     11.71 o 
  -8   8  11        4.80       -1.99     14.85 o 
  -6   8  11        4.48        4.81      9.45 o 
  -4   8  11        2.00       -6.63      8.98 o 
  -2   8  11        0.26       -0.06     10.59 o 
   0   8  11        7.17       -4.77     11.39 o 
   2   8  11        1.93        7.43     10.79 o 
   4   8  11        1.26       -0.39     10.48 o 
   6   8  11        4.12        3.85     10.87 o 
 -24   0  12        8.32       51.95     19.07 o 
 -22   0  12        1.71       25.81     17.79 o 
 -20   0  12        0.51      -14.91     14.91 o 
 -18   0  12        0.13       -7.03     15.63 o 
 -16   0  12        1.91        0.20     15.89 o 
 -14   0  12       47.44       29.32     23.35 o 
 -12   0  12       10.04       45.61     28.42 o 
 -10   0  12        4.40      -11.57     11.57 o 
  -8   0  12        0.74      -11.48     11.48 o 
  -6   0  12        2.50        3.98     12.37 o 
  -4   0  12        3.01        0.52     13.21 o 
  -2   0  12       32.59       30.46     12.96 o 
   0   0  12        2.39        5.66     11.98 o 
   2   0  12        7.76        5.86     11.83 o 
   4   0  12        0.37       -4.26     11.89 o 
   6   0  12        1.95       -2.59     15.06 o 
   8   0  12        3.55       28.50     20.87 o 
  10   0  12        1.22       -8.13     19.70 o 
 -23   1  12        3.75        8.54     13.27 o 
 -21   1  12        0.47        2.86     14.51 o 
 -19   1  12        1.30       12.61     11.68 o 
 -17   1  12        6.81        3.16     10.08 o 
 -15   1  12        2.59       16.30     10.30 o 
 -13   1  12       48.58       45.30      9.13 o 
 -11   1  12       16.35       19.91      7.91 o 
  -9   1  12       22.38       24.12      7.89 o 
  -7   1  12       10.78        9.15      7.13 o 
  -5   1  12        3.58       -6.70      6.70 o 
  -3   1  12        5.80       -4.67      6.84 o 
  -1   1  12        6.67       14.16      7.15 o 
   1   1  12       12.29        7.67      7.05 o 
   3   1  12       10.33        0.05      7.87 o 
   5   1  12        0.28       -8.38      8.38 o 
   7   1  12        7.94        9.28      9.68 o 
   9   1  12        3.42        5.54     12.34 o 
  11   1  12        4.74        7.29     21.54 o 
  13   1  12       11.04       44.60     24.06 o 
  15   1  12       16.61        7.63     22.05 o 
  17   1  12        1.02      -11.22     15.80 o 
 -22   2  12        8.75       -2.60     11.32 o 
 -20   2  12        4.96       -3.56     11.18 o 
 -18   2  12        4.63       -8.87      9.90 o 
 -16   2  12       20.50       27.70      9.80 o 
 -14   2  12        2.35       -7.11      8.26 o 
 -12   2  12       26.55       19.51      8.53 o 
 -10   2  12        7.88        8.38      8.12 o 
  -8   2  12       14.70        4.71      7.42 o 
  -6   2  12       14.59        7.85      7.51 o 
  -4   2  12       19.37       14.13      7.60 o 
  -2   2  12       43.05       45.85      8.80 o 
   0   2  12       44.38       43.68      9.49 o 
   2   2  12        2.58        2.72      8.49 o 
   4   2  12        0.98       -8.26      8.26 o 
   6   2  12        2.46      -10.20     10.20 o 
   8   2  12        2.39       -3.28     10.78 o 
  10   2  12        7.95       27.80     12.40 o 
  12   2  12       18.54       27.68     11.93 o 
  14   2  12       15.75       29.06     17.92 o 
  16   2  12        6.69       -2.35     14.27 o 
 -21   3  12        3.04       20.10     11.97 o 
 -19   3  12        1.80        7.58     11.10 o 
 -17   3  12        1.06        4.43     11.06 o 
 -15   3  12        1.79        0.53      9.61 o 
 -13   3  12        1.50       -1.11      9.05 o 
 -11   3  12       19.26       19.56      9.20 o 
  -9   3  12        0.42       -9.26      9.26 o 
  -7   3  12        8.13        2.80      9.37 o 
  -5   3  12       38.93       41.36     10.64 o 
  -3   3  12        8.11       11.76      9.70 o 
  -1   3  12        3.68        3.69     10.73 o 
   1   3  12       12.25       21.52     11.53 o 
   3   3  12        4.13      -10.04     10.32 o 
   5   3  12        4.32        3.63     10.74 o 
   7   3  12        0.10       11.29     11.28 o 
   9   3  12        8.56       28.13     11.81 o 
  11   3  12       27.46       36.42     17.51 o 
  13   3  12        8.28        3.95     13.50 o 
  15   3  12        2.26      -13.49     13.49 o 
 -20   4  12        8.79       -0.68     11.62 o 
 -18   4  12        0.89       -0.54     12.85 o 
 -16   4  12        0.17       -4.78     12.64 o 
 -14   4  12        6.74        9.78     12.60 o 
 -12   4  12        2.11       12.14     12.55 o 
 -10   4  12        7.27        4.18     10.06 o 
  -8   4  12       48.25       35.15     11.77 o 
  -6   4  12       65.01       98.70     13.78 o 
  -4   4  12       10.14       -8.60     10.40 o 
  -2   4  12        7.24       -2.97     11.03 o 
   0   4  12       21.38       22.68     12.59 o 
   2   4  12        2.62      -10.15     10.15 o 
   4   4  12        9.88        7.31     11.04 o 
   6   4  12        7.46      -10.68     10.83 o 
   8   4  12       13.04       22.46     13.96 o 
  10   4  12        6.27       -1.95     15.46 o 
  12   4  12        3.22       18.01     12.13 o 
  14   4  12       14.14       33.80     13.11 o 
 -17   5  12        0.49       -6.10     12.53 o 
 -15   5  12       12.19       -5.08     12.36 o 
 -13   5  12        9.52       13.60     13.28 o 
 -11   5  12       12.05        2.03     10.94 o 
  -9   5  12       17.67       -0.20     10.69 o 
  -7   5  12        2.87       11.12     11.20 o 
  -5   5  12       39.85       61.50     11.15 o 
  -3   5  12        0.76       -9.37      9.37 o 
  -1   5  12       21.91       31.49     11.85 o 
   1   5  12        6.59       -8.25     10.61 o 
   3   5  12        2.32       14.07     11.44 o 
   5   5  12       21.53       43.32     12.47 o 
   7   5  12       31.25       42.04     12.52 o 
   9   5  12       42.63       79.00     12.72 o 
  11   5  12        0.20        6.58     11.97 o 
 -12   6  12        2.28       -0.99     11.03 o 
 -10   6  12        0.41      -10.72     10.72 o 
  -8   6  12        4.65        6.60     11.19 o 
  -6   6  12        0.93        4.37      9.85 o 
  -4   6  12       13.06       10.71      9.96 o 
  -2   6  12        1.18      -10.42     10.42 o 
   0   6  12        2.80        3.71     10.79 o 
   2   6  12        1.31      -11.39     11.73 o 
   4   6  12        1.14       13.33     11.45 o 
   6   6  12        2.88        3.40     10.33 o 
   8   6  12       15.29       25.78     14.45 o 
 -16   0  13        7.77       21.43     17.90 o 
 -14   0  13       23.77       45.31     42.38 o 
 -12   0  13        8.22        2.96     15.99 o 
 -10   0  13        4.85       13.87     16.41 o 
  -8   0  13        7.63       12.99     16.70 o 
  -6   0  13        2.74       -2.11     16.08 o 
  -4   0  13        0.18        4.30     22.13 o 
  -2   0  13       23.38       59.66     21.92 o 
   0   0  13        0.54       22.42     16.80 o 
   2   0  13        3.43        9.28     16.20 o 
   4   0  13        0.40       18.44     24.06 o 
   6   0  13        0.58      -20.62     22.55 o 
 -17   1  13        2.94        7.32     12.37 o 
 -15   1  13       22.48       37.69     13.13 o 
 -13   1  13        2.40        5.90     11.99 o 
 -11   1  13        8.85       28.19     12.51 o 
  -9   1  13        6.19        8.84     11.68 o 
  -7   1  13        8.81       -0.93     11.43 o 
  -5   1  13        1.14        3.62     11.01 o 
  -3   1  13        0.52        3.69     11.54 o 
  -1   1  13        7.33        3.49     11.42 o 
   1   1  13        1.84        2.36     16.46 o 
   3   1  13        4.15        3.25     16.39 o 
   5   1  13        3.00       11.45     16.25 o 
   7   1  13        1.71      -20.20     22.63 o 
   9   1  13        2.70       16.18     23.98 o 
  11   1  13        4.82      -17.27     21.96 o 
 -16   2  13       18.78       34.68     11.77 o 
 -14   2  13        1.86       13.75     10.98 o 
 -12   2  13        3.67       10.30     10.63 o 
 -10   2  13       10.36      -10.93     12.66 o 
  -8   2  13        3.54       -0.88      9.64 o 
  -6   2  13        6.95       11.79     10.76 o 
  -4   2  13        5.10        8.50     12.20 o 
  -2   2  13        3.95       -7.81     11.52 o 
   0   2  13        3.84        9.87     12.31 o 
   2   2  13        5.33        6.08     12.12 o 
   4   2  13        2.56        1.68     11.74 o 
   6   2  13        1.49      -12.31     12.31 o 
   8   2  13        5.66       19.77     18.50 o 
  10   2  13        2.53       18.86     24.48 o 
 -13   3  13        0.43       -3.04     11.16 o 
 -11   3  13       12.28        8.95     12.00 o 
  -9   3  13       11.37        1.23     11.92 o 
  -7   3  13       21.59       26.08     14.92 o 
  -5   3  13       38.33       44.16     15.08 o 
  -3   3  13        8.23       25.47     14.18 o 
  -1   3  13        3.77       -4.93     13.63 o 
   1   3  13        3.35      -12.56     13.64 o 
   3   3  13        1.80      -13.21     13.21 o 
   5   3  13        3.59        5.24     13.52 o 
   7   3  13        7.33       16.56     18.01 o 
 -10   4  13       13.16        7.80     14.12 o 
  -8   4  13        9.37        0.63     13.75 o 
  -6   4  13       23.84       38.48     15.32 o 
  -4   4  13        3.59       22.03     14.68 o 
  -2   4  13        1.05        3.20     18.85 o 
   0   4  13        3.52      -13.45     13.45 o 
   2   4  13        3.65      -13.37     13.37 o 
   4   4  13       12.40       12.19     14.30 o 
                                                 
